# Supplementary material for: Seasonal Variation and Crop Sequences Shape the Structure of Bacterial Communities in Cysts of Soybean Cyst Nematode
Source: Front Microbiol. 2019 Nov 21;10:2671. doi: 10.3389/fmicb.2019.02671 (PMC6882411; doi:10.3389/fmicb.2019.02671)
Supplement: TABLE S1 — Significant differences of bacterial classes across seasons. [file Table_1.XLSX]

## Sheet: Anova
Table S1 A) Anova at class level of differences across seasons, B) Class LSD_comparison
Class	pvals	pvals.adjust
Acidimicrobiia	0.000430411	0.000430411
Acidobacteria	0.309047	0.309047
Actinobacteria	1.16855e-05	1.16855e-05
Alphaproteobacteria	3.7655e-17	3.7655e-17
Anaerolineae	3.49825e-06	3.49825e-06
Ardenticatenia	0.226304	0.226304
ARKICE-90	0.610933	0.610933
Armatimonadia	0.000356433	0.000356433
Bacilli	3.22494e-05	3.22494e-05
Bacteroidetes VC2.1 Bac22	6.9649e-07	6.9649e-07
Bacteroidia	0.556519	0.556519
BD7-11	0.27095	0.27095
Betaproteobacteria	0.420952	0.420952
C47	0.104184	0.104184
Caldilineae	0.378047	0.378047
candidate division TM6 bacterium JCVI TM6SC1	1.56578e-05	1.56578e-05
candidate division TM7 genomosp. GTL1	9.33121e-08	9.33121e-08
Chlamydiae	0.207303	0.207303
Chlorobia	0.730996	0.730996
Chloroflexia	0.00218036	0.00218036
Chloroplast	0.0664654	0.0664654
Chthonomonadetes	0.0378984	0.0378984
Clostridia	0.0276515	0.0276515
Cytophagia	3.75037e-05	3.75037e-05
Deinococci	0.0391069	0.0391069
Deltaproteobacteria	6.746e-30	6.746e-30
Elev-16S-509	0.573974	0.573974
Elusimicrobia	0.00937397	0.00937397
Epsilonproteobacteria	0.000151822	0.000151822
Erysipelotrichia	5.16738e-09	5.16738e-09
Fibrobacteria	0.00202083	0.00202083
Fimbriimonas ginsengisoli Gsoil 348	0.385156	0.385156
Flavobacteriia	0.0174626	0.0174626
Fusobacteriia	0.812405	0.812405
Gammaproteobacteria	0.00252287	0.00252287
Gemmatimonadetes	5.82945e-05	5.82945e-05
Gitt-GS-136	0.00127074	0.00127074
Holophagae	0.00611263	0.00611263
JG30-KF-CM66	0.142743	0.142743
JG37-AG-4	0.730194	0.730194
JTB23	0.0315265	0.0315265
KD4-96	9.76522e-09	9.76522e-09
Ktedonobacteria	0.00025656	0.00025656
MB-A2-108	2.00779e-06	2.00779e-06
Melainabacteria	0.00115473	0.00115473
ML635J-21	0.606244	0.606244
Mollicutes	0.601059	0.601059
Negativicutes	0.168884	0.168884
Nitrospira	0.00617437	0.00617437
NPL-TPA2	0.388163	0.388163
OM190	0.000243658	0.000243658
OPB35 soil group	4.90872e-07	4.90872e-07
OPB54	0.0145561	0.0145561
Opitutae	0.00788725	0.00788725
P2-11E	0.153135	0.153135
Phycisphaerae	0.136239	0.136239
Pla4 lineage	0.0145351	0.0145351
Planctomycetacia	8.00989e-08	8.00989e-08
Rubrobacteria	0.00313505	0.00313505
S-BQ2-57 soil group	0.463896	0.463896
S085	0.067017	0.067017
SB-5	0.685219	0.685219
SC3-20	0.0153384	0.0153384
SK259	0.0434814	0.0434814
soil bacterium WF55	0.0592491	0.0592491
Spartobacteria	3.01029e-11	3.01029e-11
Sphingobacteriia	0.00149497	0.00149497
Spirochaetes	1.66813e-26	1.66813e-26
Subgroup 22	0.0418729	0.0418729
Subgroup 26	0.815808	0.815808
TA11	0.579284	0.579284
TA18	0.368278	0.368278
Thermoleophilia	0.000257433	0.000257433
Thermomicrobia	0.00093709	0.00093709
TK10	4.25563e-05	4.25563e-05
Tnknown Class	0.458432	0.458432
uncultured	0.0422191	0.0422191
uncultured Acidobacteria bacterium	0.676565	0.676565
uncultured actinobacterium	0.0477901	0.0477901
uncultured Armatimonadetes bacterium	0.00114441	0.00114441
uncultured bacterium	7.07924e-08	7.07924e-08
uncultured bacterium GC55	0.596313	0.596313
uncultured bacterium SBR2013	0.247804	0.247804
uncultured candidate division SR1 bacterium	0.281635	0.281635
uncultured candidate division TM6 bacterium	0.295767	0.295767
uncultured Candidatus Saccharibacteria bacterium	0.807149	0.807149
uncultured deep-sea bacterium	0.220203	0.220203
uncultured Firmicutes bacterium	0.70225	0.70225
uncultured Geobacillus sp.	0.383554	0.383554
uncultured Latescibacteria bacterium	0.84898	0.84898
uncultured microorganism	0.889888	0.889888
uncultured organism	0.219805	0.219805
uncultured Parcubacteria bacterium	0.118488	0.118488
uncultured planctomycete	0.434123	0.434123
uncultured proteobacterium	0.988192	0.988192
uncultured soil bacterium	0.793773	0.793773
vadinHA49	0.0182245	0.0182245
Verrucomicrobia Incertae Sedis	4.27982e-05	4.27982e-05
Verrucomicrobiae	0.00281234	0.00281234
WCHB1-41	0.477327	0.477327

## Sheet: Clas-LSD_comparison
	Table S1 B) Least significant difference test of classes across seasons.
		1	2	3	4	5	6	7	8	9	10	11	12
	Acidimicrobiia	Spr16	Mid16	Spr15	Fall15	Fall16	Mid15	a	ab	b	b	b	b
	Acidobacteria	Spr16	Fall15	Mid16	Mid15	Spr15	Fall16	a	a	a	a	a	a
	Actinobacteria	Spr15	Spr16	Fall16	Mid15	Fall15	Mid16	a	a	ab	bc	bc	c
	Alphaproteobacteria	Mid16	Mid15	Spr16	Fall15	Fall16	Spr15	a	b	c	c	c	c
	Anaerolineae	Fall16	Fall15	Spr16	Mid16	Mid15	Spr15	a	ab	bc	c	c	c
	Ardenticatenia	Mid16	Spr16	Fall15	Fall16	Mid15	Spr15	a	a	a	a	a	a
	ARKICE-90	Fall15	Mid16	Fall16	Spr16	Mid15	Spr15	a	a	a	a	a	a
	Armatimonadia	Fall16	Fall15	Spr16	Mid16	Mid15	Spr15	a	ab	abc	bc	bc	c
	Bacilli	Mid16	Fall16	Spr15	Spr16	Mid15	Fall15	a	b	b	b	b	b
	Bacteroidetes VC2.1 Bac22	Fall16	Fall15	Mid16	Spr16	Mid15	Spr15	a	b	b	b	b	b
	Bacteroidia	Fall15	Spr16	Fall16	Mid16	Mid15	Spr15	a	a	a	a	a	a
	BD7-11	Mid16	Spr16	Fall16	Fall15	Mid15	Spr15	a	a	a	a	a	a
	Betaproteobacteria	Spr15	Spr16	Fall15	Fall16	Mid15	Mid16	a	a	a	a	a	a
	C47	Mid16	Spr16	Fall15	Fall16	Mid15	Spr15	a	a	a	a	a	a
	Caldilineae	Mid16	Spr16	Fall15	Spr15	Fall16	Mid15	a	a	a	a	a	a
	candidate division TM6 bacterium JCVI TM6SC1	Fall16	Spr15	Mid16	Fall15	Spr16	Mid15	a	ab	ab	bc	cd	d
	candidate division TM7 genomosp. GTL1	Spr15	Mid15	Mid16	Fall15	Spr16	Fall16	a	a	b	b	b	b
	Chlamydiae	Fall16	Mid16	Spr16	Fall15	Mid15	Spr15	a	a	a	a	a	a
	Chlorobia	Fall16	Mid15	Spr16	Fall15	Mid16	Spr15	a	a	a	a	a	a
	Chloroflexia	Spr16	Fall15	Fall16	Mid16	Spr15	Mid15	a	a	ab	abc	bc	c
	Chloroplast	Mid16	Spr16	Spr15	Fall15	Mid15	Fall16	a	a	a	a	a	a
	Chthonomonadetes	Spr16	Fall16	Fall15	Mid16	Spr15	Mid15	a	a	a	a	a	a
	Clostridia	Mid16	Mid15	Spr16	Fall16	Fall15	Spr15	a	ab	ab	ab	ab	b
	Cytophagia	Fall16	Fall15	Spr16	Mid15	Spr15	Mid16	a	ab	bc	bc	bc	c
	Deinococci	Mid16	Spr15	Fall16	Spr16	Mid15	Fall15	a	a	a	a	a	a
	Deltaproteobacteria	Fall16	Fall15	Spr16	Mid15	Spr15	Mid16	a	b	c	d	d	d
	Elev-16S-509	Fall15	Fall16	Mid15	Mid16	Spr15	Spr16	a	a	a	a	a	a
	Elusimicrobia	Fall16	Fall15	Mid16	Spr16	Spr15	Mid15	a	ab	ab	ab	b	b
	Epsilonproteobacteria	Spr16	Mid16	Fall16	Mid15	Fall15	Spr15	a	a	ab	bc	c	c
	Erysipelotrichia	Mid15	Fall16	Fall15	Spr16	Mid16	Spr15	a	b	b	b	b	c
	Fibrobacteria	Fall16	Spr16	Fall15	Mid16	Mid15	Spr15	a	ab	ab	b	b	b
	Fimbriimonas ginsengisoli Gsoil 348	Mid16	Fall16	Fall15	Mid15	Spr16	Spr15	a	a	a	a	a	a
	Flavobacteriia	Spr15	Mid15	Mid16	Spr16	Fall15	Fall16	a	a	a	a	a	a
	Fusobacteriia	Spr16	Spr15	Fall15	Mid15	Fall16	Mid16	a	a	a	a	a	a
	Gammaproteobacteria	Mid16	Spr15	Fall15	Fall16	Spr16	Mid15	a	ab	ab	abc	bc	c
	Gemmatimonadetes	Spr16	Fall16	Fall15	Mid16	Spr15	Mid15	a	ab	ab	bc	bc	c
	Gitt-GS-136	Spr16	Mid16	Spr15	Fall15	Fall16	Mid15	a	ab	abc	bc	c	c
	Holophagae	Spr16	Mid16	Fall16	Spr15	Fall15	Mid15	a	a	a	ab	ab	b
	JG30-KF-CM66	Spr16	Fall15	Spr15	Mid16	Fall16	Mid15	a	a	a	a	a	a
	JG37-AG-4	Fall15	Spr16	Fall16	Mid16	Mid15	Spr15	a	a	a	a	a	a
	JTB23	Fall15	Fall16	Mid15	Mid16	Spr15	Spr16	a	b	b	b	b	b
	KD4-96	Spr16	Mid16	Spr15	Fall16	Fall15	Mid15	a	ab	bc	cd	d	d
	Ktedonobacteria	Fall16	Mid16	Spr16	Fall15	Spr15	Mid15	a	a	ab	abc	bc	c
	MB-A2-108	Spr16	Mid16	Spr15	Fall15	Mid15	Fall16	a	a	a	b	b	b
	Melainabacteria	Fall16	Mid16	Fall15	Spr16	Mid15	Spr15	a	a	ab	ab	b	b
	ML635J-21	Spr16	Spr15	Mid15	Fall15	Mid16	Fall16	a	a	a	a	a	a
	Mollicutes	Fall15	Spr15	Mid16	Fall16	Mid15	Spr16	a	a	a	a	a	a
	Negativicutes	Fall16	Spr16	Mid15	Mid16	Fall15	Spr15	a	a	a	a	a	a
	Nitrospira	Spr16	Mid16	Fall16	Mid15	Fall15	Spr15	a	ab	abc	abc	bc	c
	NPL-TPA2	Fall16	Fall15	Mid15	Spr15	Spr16	Mid16	a	a	a	a	a	a
	OM190	Spr16	Fall16	Fall15	Mid16	Mid15	Spr15	a	a	a	ab	b	b
	OPB35 soil group	Fall16	Spr16	Fall15	Mid16	Spr15	Mid15	a	a	ab	bc	c	c
	OPB54	Spr16	Fall15	Mid16	Spr15	Fall16	Mid15	a	ab	b	b	b	b
	Opitutae	Mid15	Mid16	Fall16	Fall15	Spr15	Spr16	a	ab	ab	ab	ab	b
	P2-11E	Mid16	Spr15	Mid15	Spr16	Fall16	Fall15	a	a	a	a	a	a
	Phycisphaerae	Fall15	Spr16	Fall16	Mid16	Mid15	Spr15	a	a	a	a	a	a
	Pla4 lineage	Fall16	Spr16	Fall15	Mid16	Spr15	Mid15	a	ab	ab	ab	ab	b
	Planctomycetacia	Fall15	Fall16	Spr16	Mid16	Spr15	Mid15	a	ab	ab	bc	c	c
	Rubrobacteria	Fall16	Mid16	Spr16	Mid15	Fall15	Spr15	a	ab	ab	ab	ab	b
	S-BQ2-57 soil group	Mid16	Spr16	Fall16	Spr15	Fall15	Mid15	a	a	a	a	a	a
	S085	Mid16	Fall15	Spr16	Fall16	Spr15	Mid15	a	ab	ab	ab	ab	b
	SB-5	Mid16	Spr16	Spr15	Fall16	Fall15	Mid15	a	a	a	a	a	a
	SC3-20	Fall15	Spr15	Fall16	Mid16	Mid15	Spr16	a	ab	ab	b	b	b
	SK259	Spr16	Fall16	Mid16	Spr15	Fall15	Mid15	a	ab	ab	ab	ab	b
	soil bacterium WF55	Fall16	Mid16	Fall15	Spr15	Spr16	Mid15	a	a	a	a	a	a
	Spartobacteria	Fall15	Fall16	Spr16	Spr15	Mid16	Mid15	a	a	a	b	b	b
	Sphingobacteriia	Spr15	Fall15	Mid15	Fall16	Spr16	Mid16	a	a	a	a	ab	b
	Spirochaetes	Fall16	Fall15	Spr16	Mid15	Mid16	Spr15	a	b	c	c	c	d
	Subgroup 22	Mid16	Fall15	Spr16	Fall16	Mid15	Spr15	a	ab	ab	b	b	b
	Subgroup 26	Spr16	Mid16	Mid15	Spr15	Fall15	Fall16	a	a	a	a	a	a
	TA11	Spr16	Spr15	Fall15	Fall16	Mid15	Mid16	a	a	a	a	a	a
	TA18	Spr16	Fall15	Fall16	Mid16	Spr15	Mid15	a	a	a	a	a	a
	Thermoleophilia	Spr16	Mid16	Spr15	Fall15	Fall16	Mid15	a	ab	bc	bc	c	c
	Thermomicrobia	Spr16	Spr15	Mid16	Fall15	Fall16	Mid15	a	ab	abc	bc	bc	c
	TK10	Spr16	Mid16	Fall16	Spr15	Fall15	Mid15	a	ab	bc	bc	c	c
	Tnknown Class	Fall16	Fall15	Mid16	Spr16	Spr15	Mid15	a	a	a	a	a	a
	uncultured	Spr16	Fall15	Mid16	Spr15	Mid15	Fall16	a	a	a	a	a	a
	uncultured Acidobacteria bacterium	Spr16	Mid16	Spr15	Fall15	Fall16	Mid15	a	a	a	a	a	a
	uncultured actinobacterium	Spr16	Spr15	Fall15	Fall16	Mid15	Mid16	a	a	a	a	a	a
	uncultured Armatimonadetes bacterium	Fall15	Spr16	Fall16	Mid15	Mid16	Spr15	a	ab	abc	bcd	cd	d
	uncultured bacterium	Spr15	Mid16	Fall15	Fall16	Mid15	Spr16	a	b	b	b	b	b
	uncultured bacterium GC55	Spr16	Mid16	Spr15	Fall15	Mid15	Fall16	a	a	a	a	a	a
	uncultured bacterium SBR2013	Spr15	Mid16	Spr16	Fall16	Fall15	Mid15	a	a	a	a	a	a
	uncultured candidate division SR1 bacterium	Fall15	Fall16	Mid16	Mid15	Spr15	Spr16	a	a	a	a	a	a
	uncultured candidate division TM6 bacterium	Mid16	Spr16	Mid15	Spr15	Fall15	Fall16	a	a	a	a	a	a
	uncultured Candidatus Saccharibacteria bacterium	Mid15	Mid16	Fall16	Spr16	Spr15	Fall15	a	a	a	a	a	a
	uncultured deep-sea bacterium	Fall15	Fall16	Mid16	Spr16	Mid15	Spr15	a	a	a	a	a	a
	uncultured Firmicutes bacterium	Fall15	Spr16	Mid15	Fall16	Mid16	Spr15	a	a	a	a	a	a
	uncultured Geobacillus sp.	Spr16	Fall15	Fall16	Spr15	Mid15	Mid16	a	a	a	a	a	a
	uncultured Latescibacteria bacterium	Mid16	Fall16	Fall15	Spr16	Spr15	Mid15	a	a	a	a	a	a
	uncultured microorganism	Fall15	Fall16	Mid15	Spr15	Mid16	Spr16	a	a	a	a	a	a
	uncultured organism	Fall15	Fall16	Spr15	Spr16	Mid15	Mid16	a	a	a	a	a	a
	uncultured Parcubacteria bacterium	Fall15	Fall16	Spr16	Spr15	Mid15	Mid16	a	a	a	a	a	a
	uncultured planctomycete	Mid16	Fall15	Fall16	Mid15	Spr15	Spr16	a	a	a	a	a	a
	uncultured proteobacterium	Mid16	Spr16	Mid15	Fall15	Fall16	Spr15	a	a	a	a	a	a
	uncultured soil bacterium	Fall15	Mid15	Spr16	Spr15	Mid16	Fall16	a	a	a	a	a	a
	vadinHA49	Fall16	Fall15	Spr16	Mid15	Spr15	Mid16	a	ab	b	b	b	b
	Verrucomicrobia Incertae Sedis	Fall15	Fall16	Spr16	Mid16	Spr15	Mid15	a	ab	b	b	b	b
	Verrucomicrobiae	Fall15	Mid15	Spr15	Spr16	Fall16	Mid16	a	ab	abc	abc	bc	c
	WCHB1-41	Spr16	Fall15	Fall16	Mid15	Mid16	Spr15	a	a	a	a	a	a
