# Supplementary material for: Seasonal Variation and Crop Sequences Shape the Structure of Bacterial Communities in Cysts of Soybean Cyst Nematode
Source: Front Microbiol. 2019 Nov 21;10:2671. doi: 10.3389/fmicb.2019.02671 (PMC6882411; doi:10.3389/fmicb.2019.02671)
Supplement: TABLE S2 — Significant differences of bacterial classes across crop sequences at each season. [file Table_2.XLSX]

## Sheet: Significance_Across_Seasons
Table S2. A) Significant differences in bacterial classes across crop sequences at different seasons by ANOVA. P-value for ANOVA is shown for season where significant differences observed.
B-G - Least significant difference tests at each season.
Class	Spring 2015	Midseason 2015	Fall 2015	Spring 2016	Midseason 2016	Fall 2016	Total
Planctomycetacia	3.18548e-05	0.00803473	0.000320982	7.05475e-05	0.0500873	2.9021e-08	6
Holophagae	0.00243878	0.00978305		0.000542959	0.0374433	0.00267386	6
Acidobacteria	0.000140833	0.0164586	1.65751e-10	4.58126e-08		5.03105e-07	5
Betaproteobacteria	0.00359279	0.0363055	5.16396e-06	2.12516e-05		1.32438e-07	5
Alphaproteobacteria	0.000150399		4.14063e-05	0.00034379	0.00092587	5.73781e-05	5
Thermomicrobia	0.0347912	0.0340978	0.00249139	0.0455839		0.00854515	5
KD4-96	9.5405e-05	0.00272843	0.00578799	1.76875e-05		0.0174855	5
Gammaproteobacteria		0.0401778		0.00100869	0.0204801	8.96031e-06	5
Gemmatimonadetes	9.40091e-05	0.0259679		1.00724e-05		1.76018e-06	5
Chloroflexia	4.16575e-06	0.0267659		0.000244868	0.026717	0.0354494	5
Acidimicrobiia	0.0233113		1.51664e-06	0.048295		8.13222e-05	4
Clostridia	0.00666721		4.71932e-05	0.00147019		0.0361421	4
Thermoleophilia		8.53918e-05	7.17166e-05	4.45147e-05		1.86772e-06	4
TK10	0.0317129			0.00643706		0.00968449	4
Phycisphaerae		0.000540441		4.82888e-05	0.0189722	0.0433659	4
Chlorobia		0.0129219		0.0182932	0.0298649	0.00109495	4
Chlamydiae				0.0378146		0.0491607	3
Elusimicrobia		0.0410919	5.31213e-05				2
S085		0.000793291	0.00199615				2
Deltaproteobacteria						7.1526e-05	2
Erysipelotrichia		0.000812342					2
uncultured bacterium GC55		0.0418474					2
Cytophagia						0.0481295	2
Gitt-GS-136	0.0015275			2.56181e-05			2
MB-A2-108		0.0293045		0.0013342			2
OPB35 soil group		0.00442003		0.00377823			2
Actinobacteria		0.0150843			0.00172101		2
Sphingobacteriia	0.0282016					0.00298715	2
Spartobacteria		3.49264e-08				0.00534311	2
Negativicutes	0.0214802		0.000346726				1
uncultured organism							1
Nitrospira				0.0164266			1
Bacilli				0.0183932			1
OM190				0.0272759			1
BD7-11				0.0393041			1
uncultured Candidatus Saccharibacteria bacterium					0.00189022		1
Elev-16S-509					0.035548		1
Ktedonobacteria					0.0412771		1
Opitutae						0.000193807	1
SC3-20						0.0148531	1
Chthonomonadetes						0.0392966	1
Verrucomicrobiae						0.0470697	1
Spirochaetes		8.69422e-06					1
Subgroup 26		0.00189848					1
Ardenticatenia		0.0393764					1

## Sheet: LSD_Spring 2015
B) Least significant difference test for Spring 2015
Class	p-value	C1	C2	Ca	Sa	S1	S2	S3	S4	S5	Ss	C1	C2	Ca	Sa	S1	S2	S3	S4	S5	Ss
Chloroflexia	4.16575e-06	0.363964	0.723919	0.363292	0.623931	0.492599	0.309335	0.372995	0.352419	0.395196	0.438454	cd	a	cd	ab	bc	d	cd	cd	cd	cd
Planctomycetacia	3.18548e-05	0.858255	1.73677	0.905774	1.13251	1.47195	0.652035	0.795243	0.745971	0.90346	0.762888	c	a	c	bc	ab	c	c	c	c	c
Gemmatimonadetes	9.40091e-05	0.387861	0.604245	0.42478	0.690237	0.703241	0.355421	0.378387	0.397887	0.522428	0.499562	c	ab	bc	a	a	c	c	c	abc	bc
KD4-96	9.5405e-05	0.309263	0.500424	0.240263	0.403268	0.395443	0.191234	0.165451	0.182736	0.281613	0.280289	bcd	a	cd	ab	abc	d	d	d	bcd	bcd
Acidobacteria	0.000140833	0.985994	1.53693	0.915322	1.32379	1.3736	0.757463	0.756186	0.683568	0.989119	1.12578	bcde	a	cde	abc	ab	de	de	e	bcde	abcd
Alphaproteobacteria	0.000150399	3.99183	4.70765	3.8871	4.68032	4.86944	3.27049	3.58711	3.5393	3.91889	3.77566	bcd	ab	d	abc	a	d	d	d	cd	d
Gitt-GS-136	0.0015275	0.0238452	0.132656	0.0651521	0.0717756	0.0464577	0.0524186	0	0	0.0505516	0.0616759	b	a	ab	ab	b	ab	b	b	b	ab
Holophagae	0.00243878	0.263213	0.356302	0.158871	0.329011	0.41173	0.128009	0.153377	0.187381	0.22285	0.237383	abcd	ab	cd	abc	a	d	cd	bcd	bcd	abcd
Betaproteobacteria	0.00359279	4.24413	2.5559	4.11563	2.92582	3.39771	5.19008	4.44579	4.45793	4.67716	3.58796	abc	d	abcd	cd	bcd	a	abc	abc	ab	abcd
Clostridia	0.00666721	0.180024	0.230682	0.0603063	0.103329	0.0353259	0.0564053	0.0631438	0.0304069	0.0380151	0.104853	ab	a	bc	abc	bc	bc	bc	c	bc	abc
Negativicutes	0.0214802	0.103169	0.0815031	0.0642395	0.100617	0.118643	0	0.0231101	0.01688	0.00886463	0.0156217	a	a	a	a	a	a	a	a	a	a
Acidimicrobiia	0.0233113	0.508883	0.536854	0.272066	0.447303	0.407733	0.23982	0.2261	0.258584	0.317727	0.439609	a	a	a	a	a	a	a	a	a	a
Sphingobacteriia	0.0282016	3.44731	3.25023	3.32548	3.09089	2.3767	2.79241	3.54938	3.40267	3.0339	3.80986	ab	ab	ab	ab	b	ab	ab	ab	ab	a
TK10	0.0317129	0.103238	0.1954	0.0525247	0.137103	0.0736623	0.0706826	0.0913999	0.0995046	0.142396	0.109038	ab	a	b	ab	ab	ab	ab	ab	ab	ab
Thermomicrobia	0.0347912	0.10677	0.216573	0.106384	0.16947	0.130681	0.0934718	0.0769694	0.0761729	0.0992678	0.0981493	ab	a	ab	ab	ab	ab	b	b	ab	ab
	0.216573
	0.16947
	0.130681
	0.10677
	0.106384
	0.0992678
	0.0981493
	0.0934718
	0.0769694
	0.0761729

## Sheet: LSD_Midseason 2015
C) Least significant difference test for Midseason 2015
Class	p-value	C1	C2	Ca	Sa	S1	S2	S3	S4	S5	Ss	C1	C2	Ca	Sa	S1	S2	S3	S4	S5	Ss
Spartobacteria	3.49264e-08	1.31989	1.4323	1.84735	1.17368	NA	0.652847	0.818942	0.659896	0.723511	0.769617	b	b	a	b	NA	c	c	c	c	c
Spirochaetes	8.69422e-06	0.0405939	0.135562	0.239626	0.0513349	NA	0.0149799	0	0.0225136	0.0170974	0.0521769	c	b	a	bc	NA	c	c	c	c	bc
Thermoleophilia	8.53918e-05	0.427703	0.555112	0.226322	0.190712	NA	0.147964	0.202512	0.211494	0.299916	0.27533	ab	a	c	c	NA	c	c	c	bc	bc
Phycisphaerae	0.000540441	1.03252	0.635717	0.361908	0.303811	NA	0.233208	0.322789	0.239685	0.231971	0.250209	a	ab	b	b	NA	b	b	b	b	b
S085	0.000793291	0.0515918	0.118327	0.0152989	0	NA	0.0259459	0	0	0.0349524	0.0114674	b	a	b	b	NA	b	b	b	b	b
Erysipelotrichia	0.000812342	0.354571	0.561831	0.357051	2.25783	NA	2.50299	2.52554	2.19797	2.62085	2.12589	b	b	b	a	NA	a	a	a	a	a
Subgroup 26	0.00189848	0	0.0778122	0	0	NA	0	0	0	0.00791766	0	b	a	b	b	NA	b	b	b	b	b
KD4-96	0.00272843	0.165876	0.438886	0.165942	0.129198	NA	0.149161	0.103499	0.172913	0.174646	0.118258	a	b	a	b	NA	b	b	b	b	b
OPB35 soil group	0.00442003	0.416434	0.379812	0.387652	0.314247	NA	0.119277	0.136852	0.164299	0.147142	0.127287	a	abc	ab	abcd	NA	d	d	bcd	cd	d
Planctomycetacia	0.00803473	1.2589	1.48402	1.40179	1.07921	NA	0.639419	0.61343	0.644373	0.651523	0.966403	a	a	a	ab	NA	b	b	b	b	ab
Holophagae	0.00978305	0.314592	0.29731	0.283754	0.170402	NA	0.145501	0.110816	0.127596	0.141299	0.150146	a	a	a	a	NA	a	a	a	a	a
Chlorobia	0.0129219	0.208537	0.363353	0.168743	0.105924	NA	0.0149799	0.0445428	0.0481127	0.0296135	0.0996394	ab	a	ab	b	NA	b	b	b	b	b
Actinobacteria	0.0150843	5.22436	6.06216	5.13631	3.94938	NA	3.65904	4.38321	4.16984	3.87808	3.83542	ab	a	ab	b	NA	b	ab	ab	b	b
Acidobacteria	0.0164586	1.63383	1.60979	1.0284	0.938104	NA	1.41305	0.723603	0.749912	0.848148	1.04661	a	a	a	a	NA	a	a	a	a	a
Gemmatimonadetes	0.0259679	0.525369	0.711924	0.420787	0.400796	NA	0.321021	0.328788	0.311048	0.266496	0.319127	ab	a	ab	ab	NA	b	b	b	b	b
Chloroflexia	0.0267659	0.457187	0.77503	0.29683	0.382141	NA	0.387055	0.330012	0.328713	0.389989	0.45507	ab	a	b	b	NA	b	b	b	b	ab
MB-A2-108	0.0293045	0.0263034	0.0988396	0.041706	0.00902756	NA	0.0149799	0.0181845	0.00997918	0.0506693	0.0198621	b	a	ab	b	NA	b	b	b	ab	b
Thermomicrobia	0.0340978	0.0438966	0.179216	0.0416022	0.0461237	NA	0.0555508	0.0559766	0.00997918	0.0455132	0.0920792	b	a	b	b	NA	b	b	b	b	ab
Betaproteobacteria	0.0363055	1.97779	2.29814	2.40473	4.23157	NA	4.19418	4.1578	4.64245	4.21287	3.77413	a	a	a	a	NA	a	a	a	a	a
Ardenticatenia	0.0393764	0.02373	0.0492592	0	0.0148512	NA	0	0	0	0	0	ab	a	b	ab	NA	b	b	b	b	b
Gammaproteobacteria	0.0401778	3.36573	3.17688	3.18919	1.93418	NA	3.13665	1.98256	1.87776	2.69251	2.18783	a	a	a	a	NA	a	a	a	a	a
Elusimicrobia	0.0410919	0.0748884	0.0997186	0.0543915	0	NA	0.020544	0.00917853	0	0.00917971	0.0577166	a	a	a	a	NA	a	a	a	a	a
uncultured bacterium GC55	0.0418474	0	0.026819	0	0	NA	0	0	0	0	0	b	a	b	b	NA	b	b	b	b	b

## Sheet: LSD_Fall 2015
D) Least significant difference test for Fall 2015
Class	p-value	C1	C2	Ca	Sa	S1	S2	S3	S4	S5 ​	Ss	C1	C2	Ca	Sa	S1	S2	S3	S4	S5 ​	Ss
Acidobacteria	1.65751e-10	1.76129	2.10485	1.75678	1.00213	1.15577	1.16423	0.654118	0.842333	0.656832	0.854032	a	a	a	bc	b	b	c	bc	c	bc
Acidimicrobiia	1.51664e-06	0.551456	0.570131	0.594936	0.276748	0.318773	0.241296	0.175446	0.22762	0.146821	0.250266	a	a	a	b	b	b	b	b	b	b
Betaproteobacteria	5.16396e-06	2.58527	2.06228	2.09361	4.14969	4.37695	4.6906	4.67167	4.9359	4.394	3.26999	c	c	c	ab	ab	a	a	a	ab	bc
Alphaproteobacteria	4.14063e-05	5.04036	4.77344	4.78402	4.00471	3.99012	3.34468	3.37989	3.91276	3.55095	3.76811	a	ab	ab	bc	bc	c	c	c	c	c
Clostridia	4.71932e-05	0.187786	0.133308	0.239903	0.0547424	0.166321	0.0142015	0.0601147	0.0510574	0.05981	0.0578862	ab	bc	a	cd	ab	d	cd	cd	cd	cd
Elusimicrobia	5.31213e-05	0.105286	0.25458	0.108301	0.0279467	0.0215005	0.0533589	0.0355028	0	0.0278257	0.0243005	b	a	b	b	b	b	b	b	b	b
Thermoleophilia	7.17166e-05	0.38942	0.519506	0.570522	0.257102	0.365011	0.201514	0.21681	0.173377	0.168028	0.153206	ab	a	a	bc	abc	bc	bc	bc	bc	c
Planctomycetacia	0.000320982	2.07814	1.64609	2.37164	1.28677	1.35027	1.40266	1.18398	1.29333	1.20617	1.46888	ab	bc	a	c	c	c	c	c	c	bc
Negativicutes	0.000346726	0.16515	0.155773	0.0645262	0	0.068111	0.0161496	0	0.028644	0.0355027	0.0228798	a	ab	bc	c	bc	c	c	c	c	c
S085	0.00199615	0.0781872	0.16839	0.0867608	0.0232377	0.0729186	0.0163985	0.067787	0.0113632	0.00807061	0.0281755	ab	a	ab	b	ab	b	ab	b	b	b
Thermomicrobia	0.00249139	0.125072	0.158756	0.163923	0.067628	0.108247	0.108999	0.0436106	0.050692	0.0271655	0.0480276	ab	a	a	ab	ab	ab	b	b	b	b
KD4-96	0.00578799	0.287161	0.381782	0.311662	0.198571	0.213506	0.195093	0.168588	0.156626	0.148291	0.161727	ab	a	ab	b	ab	b	b	b	b	b

## Sheet: LSD_Spring 2016
E) Least significant difference test for Spring 2016
Class	p-value	C1	C2	Ca	Sa	S1	S2	S3	S4	S5	Ss	C1	C2	Ca	Sa	S1	S2	S3	S4	S5	Ss
Acidobacteria	4.58126e-08	0.719491	1.68744	0.77854	1.86649	2.44619	0.938635	0.857016	0.828134	1.08544	1.43628	d	b	d	b	a	cd	d	d	cd	bc
Gemmatimonadetes	1.00724e-05	0.488347	0.736919	0.532448	0.930259	1.21504	0.492171	0.466794	0.531869	0.67182	0.674231	c	bc	c	ab	a	c	c	c	bc	bc
KD4-96	1.76875e-05	0.215446	0.429462	0.188403	0.546761	0.768968	0.311412	0.317606	0.237469	0.346563	0.459669	de	bcd	e	ab	a	bcde	bcde	cde	bcde	bc
Betaproteobacteria	2.12516e-05	4.6544	2.35687	4.33711	2.50367	2.07091	4.78258	4.60473	4.47985	3.33901	4.40062	ab	c	ab	c	c	a	ab	ab	bc	ab
Gitt-GS-136	2.56181e-05	0.0736228	0.0966713	0.0100242	0.139713	0.210295	0.0698012	0.0203599	0.00912336	0.0203616	0.123189	bc	bc	c	ab	a	bc	c	c	c	ab
Thermoleophilia	4.45147e-05	0.230544	0.410161	0.183785	0.88644	1.43125	0.466628	0.243624	0.236957	0.403864	0.506745	c	bc	c	ab	a	bc	c	c	bc	bc
Phycisphaerae	4.82888e-05	0.277726	0.602129	0.287634	0.966429	1.02445	0.586178	0.239262	0.368394	0.360041	0.400307	c	bc	c	ab	a	bc	c	c	c	c
Planctomycetacia	7.05475e-05	1.04745	1.75885	0.990713	1.78298	1.8759	1.04631	1.02048	1.32931	1.34837	1.36841	c	ab	c	ab	a	c	c	bc	bc	bc
Chloroflexia	0.000244868	0.395129	0.491117	0.46	1.26364	0.973881	0.556839	0.358689	0.446174	0.593515	0.594989	c	c	c	a	ab	bc	c	c	bc	bc
Alphaproteobacteria	0.00034379	4.08194	4.92029	3.73626	4.65964	4.93931	3.6995	3.79409	4.11196	4.29394	4.20285	bc	a	c	ab	a	c	c	bc	abc	abc
Holophagae	0.000542959	0.217816	0.364501	0.24184	0.321354	0.682463	0.270404	0.256042	0.224647	0.313319	0.33568	b	b	b	b	a	b	b	b	b	b
Gammaproteobacteria	0.00100869	2.19087	3.57734	2.47985	2.89434	3.49702	2.34449	2.43713	2.46487	2.97951	2.82587	b	a	b	ab	a	b	b	b	ab	ab
MB-A2-108	0.0013342	0.0616481	0.0628425	0.0141763	0.126487	0.220585	0.0519397	0.0950513	0.0454146	0.0785083	0.125523	bc	bc	c	ab	a	bc	bc	bc	bc	ab
Clostridia	0.00147019	0.0704035	0.264035	0.0403742	0.216667	0.394203	0.160037	0.0620145	0.0404744	0.0849816	0.0743082	b	ab	b	ab	a	b	b	b	b	b
OPB35 soil group	0.00377823	0.222092	0.378793	0.299857	0.642282	0.491217	0.351414	0.336253	0.272628	0.512193	0.400667	c	bc	bc	a	ab	bc	bc	bc	ab	abc
TK10	0.00643706	0.0692878	0.207347	0.103096	0.253154	0.297071	0.165964	0.12831	0.130462	0.211177	0.177943	c	abc	bc	ab	a	abc	bc	bc	abc	abc
Nitrospira	0.0164266	0.112933	0.213387	0.0725978	0.223688	0.353496	0.151465	0.125299	0.0880544	0.148903	0.312579	a	a	a	a	a	a	a	a	a	a
Chlorobia	0.0182932	0.087373	0.0921929	0.0263899	0.323021	0.112275	0.0309208	0.0930318	0.0727461	0.0690397	0.152217	b	b	b	a	b	b	b	b	b	ab
Bacilli	0.0183932	0.0713317	0.196371	0.0912946	0.190813	0.256009	0.103416	0.143084	0.0650516	0.124363	0.11717	b	ab	ab	ab	a	ab	ab	b	ab	ab
OM190	0.0272759	0.0845807	0.292406	0.122354	0.298328	0.662986	0.0511969	0.15003	0.257798	0.341844	0.290089	b	ab	b	ab	a	b	b	ab	ab	ab
Chlamydiae	0.0378146	0.181111	0.274861	0.309753	0.542354	0.413518	0.333951	0.306386	0.237284	0.230273	0.230173	b	ab	ab	a	ab	ab	ab	b	b	b
BD7-11	0.0393041	0.00955913	0	0	0	0.0685869	0	0	0	0	0.0172462	b	b	b	b	a	b	b	b	b	ab
Thermomicrobia	0.0455839	0.0905258	0.116545	0.0554596	0.235109	0.287492	0.10469	0.0948195	0.118789	0.0899223	0.209182	a	a	a	a	a	a	a	a	a	a
Acidimicrobiia	0.048295	0.583231	0.524142	0.271503	0.691963	0.831131	0.346663	0.392353	0.360411	0.660871	0.654482	a	a	a	a	a	a	a	a	a	a

## Sheet: LSD_Midseason 2016
F) Least significant difference test for Midseason 2016
Class	p-value	C1	C2	Ca	Sa	S1	S2	S3	S4	S5	Ss	C1	C2	Ca	Sa	S1	S2	S3	S4	S5	Ss
Alphaproteobacteria	0.00092587	4.30342	5.06471	4.7189	5.56027	5.56726	6.1223	4.53374	6.72145	5.95738	6.34473	e	bcde	cde	abcde	abcde	abc	de	a	abcd	ab
Actinobacteria	0.00172101	5.60458	4.49138	5.35269	4.12003	2.90314	4.7385	4.55926	3.61762	4.38313	3.80146	a	ab	a	abc	c	ab	ab	bc	abc	bc
uncultured Candidatus Saccharibacteria bacterium	0.00189022	0.0896484	0.122333	0.197442	0.0465441	0.103182	0.0368467	0.0863423	0.0289508	0.0289937	0.0153283	ab	ab	a	b	ab	b	ab	b	b	b
Phycisphaerae	0.0189722	0.413454	0.751053	0.473516	0.467134	0.548808	0.393912	0.256566	0.25897	0.33437	0.268509	ab	a	ab	ab	ab	ab	b	b	b	b
Gammaproteobacteria	0.0204801	4.08243	4.31309	3.54211	2.38869	4.19681	1.96774	3.51382	3.32446	2.4837	2.76047	a	a	a	a	a	a	a	a	a	a
Chloroflexia	0.026717	0.425506	0.794398	0.554071	0.583281	0.443054	0.42535	0.431111	0.446318	0.539331	0.323097	b	a	ab	ab	b	b	b	b	ab	b
Chlorobia	0.0298649	0.0912183	0.210501	0.0980065	0.117054	0.137646	0.0444271	0.0668131	0.0614084	0.0537379	0.0747811	ab	a	ab	ab	ab	b	b	b	b	b
Elev-16S-509	0.035548	0	0	0	0	0.0419028	0	0	0	0.00875197	0	b	b	b	b	a	b	b	b	ab	b
Holophagae	0.0374433	0.25401	0.587884	0.340045	0.376441	0.486213	0.159192	0.286397	0.159822	0.233108	0.180108	a	a	a	a	a	a	a	a	a	a
Ktedonobacteria	0.0412771	0.211575	0.26611	0.13614	0.238468	0.643398	0.27226	0.218556	0.26484	0.241759	0.0360292	ab	ab	b	ab	a	ab	ab	ab	ab	b

## Sheet: LSD_Fall 2016
G) Least significant difference test for Fall 2016
Class	p-value	C1	C2	Ca	Sa	S1	S2	S3	S4	S5	Ss	C1	C2	Ca	Sa	S1	S2	S3	S4	S5	Ss
Planctomycetacia	2.9021e-08	2.03762	2.03295	1.98972	1.16481	1.12294	1.21167	1.09555	0.966044	1.14111	1.26619	a	a	a	b	b	b	b	b	b	b
Betaproteobacteria	1.32438e-07	2.58015	2.12766	2.61193	4.21471	4.51833	4.04429	4.33132	3.94878	3.9932	3.85262	b	b	b	a	a	a	a	a	a	a
Acidobacteria	5.03105e-07	1.27796	1.78764	1.45185	0.887055	0.747683	0.699027	0.974271	0.77997	0.754119	1.04763	bc	a	ab	d	d	d	cd	d	d	cd
Gemmatimonadetes	1.76018e-06	1.05335	0.897585	1.01323	0.563998	0.398896	0.412008	0.418296	0.500898	0.346541	0.492383	a	a	a	b	b	b	b	b	b	b
Thermoleophilia	1.86772e-06	0.451202	0.513413	0.360075	0.217902	0.224186	0.217035	0.229046	0.187731	0.189148	0.242934	ab	a	bc	d	d	d	d	d	d	cd
Gammaproteobacteria	8.96031e-06	3.23765	3.65972	3.6479	2.60458	2.26902	2.38836	2.91949	2.81139	2.2166	2.67155	ab	a	a	bcd	cd	cd	bc	bcd	d	bcd
Alphaproteobacteria	5.73781e-05	4.96293	5.22348	4.71029	3.51727	3.6064	3.84379	3.3386	3.63264	3.78663	3.86439	a	a	ab	c	c	bc	c	c	c	bc
Deltaproteobacteria	7.1526e-05	1.68274	1.92376	1.7385	2.88462	3.08717	3.43783	2.4213	3.00095	3.10325	2.79002	d	cd	d	ab	ab	a	bcd	ab	ab	abc
Acidimicrobiia	8.13222e-05	0.453016	0.623286	0.471231	0.264263	0.215133	0.274203	0.251352	0.185794	0.252732	0.327212	abc	a	ab	cd	d	bcd	cd	d	cd	bcd
Opitutae	0.000193807	0.662885	0.441204	0.632698	0.358768	0.286193	0.433487	0.428658	0.450823	0.512747	0.468043	a	cd	ab	cd	d	cd	cd	cd	abc	bc
Chlorobia	0.00109495	0.210854	0.260577	0.243091	0.059097	0.0617392	0.0730521	0.108714	0.0270086	0.0675448	0.0934126	abc	a	ab	d	d	cd	bcd	d	d	cd
Holophagae	0.00267386	0.313398	0.667217	0.317678	0.222481	0.159722	0.21595	0.195538	0.218995	0.358806	0.344035	b	a	b	b	b	b	b	b	b	b
Sphingobacteriia	0.00298715	2.96195	2.61427	2.56108	2.90255	3.16973	3.29869	3.13903	3.35496	3.54843	3.36222	ab	b	b	ab	ab	a	ab	a	a	a
Spartobacteria	0.00534311	1.85931	1.62053	2.1076	1.35337	1.07293	1.17126	1.36071	1.21603	1.21791	1.71623	ab	abc	a	bc	c	bc	bc	bc	bc	abc
Thermomicrobia	0.00854515	0.140888	0.166943	0.157109	0.0991194	0.0731859	0.0301698	0.0268363	0.0270548	0.0344635	0.0923724	abc	a	ab	abc	abc	c	c	c	bc	abc
TK10	0.00968449	0.200106	0.234586	0.16145	0.108306	0.054114	0.0871315	0.0872187	0.0753657	0.0506311	0.121765	ab	a	abc	abc	c	bc	bc	bc	c	abc
SC3-20	0.0148531	0.0481319	0	0	0	0	0	0	0	0	0	a	b	b	b	b	b	b	b	b	b
KD4-96	0.0174855	0.239064	0.376929	0.276339	0.218141	0.204749	0.236186	0.206181	0.160641	0.203645	0.178383	ab	a	ab	b	b	ab	b	b	b	b
Chloroflexia	0.0354494	0.538413	0.714382	0.769907	0.362691	0.51142	0.400485	0.82757	0.438333	0.457397	0.6086	a	a	a	a	a	a	a	a	a	a
Clostridia	0.0361421	0.174872	0.311464	0.100862	0.034979	0.0401732	0.121205	0.0511117	0.0383904	0.0481676	0.182274	ab	a	ab	b	b	ab	b	b	b	ab
Chthonomonadetes	0.0392966	0.204684	0.40781	0.248854	0.173328	0.208314	0.153368	0.183583	0.177765	0.164949	0.132844	ab	a	ab	b	ab	b	b	b	b	b
Phycisphaerae	0.0433659	0.560143	0.896713	0.573997	0.44764	0.323982	0.276566	0.36016	0.305755	0.64214	0.442154	ab	a	ab	ab	b	b	ab	b	ab	ab
Verrucomicrobiae	0.0470697	0.776642	0.621646	1.14779	0.749882	0.518466	1.03276	1.2127	1.06902	0.852691	1.58007	a	a	a	a	a	a	a	a	a	a
Cytophagia	0.0481295	1.71461	1.16123	1.7772	1.53188	1.41878	1.75926	2.13929	2.21598	1.87851	1.84429	a	a	a	a	a	a	a	a	a	a
Chlamydiae	0.0491607	0.523458	0.51126	0.732839	0.271132	0.266844	0.268732	0.257206	0.334574	0.14926	0.18116	a	a	a	a	a	a	a	a	a	a
