# Supplementary material for: Seasonal Variation and Crop Sequences Shape the Structure of Bacterial Communities in Cysts of Soybean Cyst Nematode
Source: Front Microbiol. 2019 Nov 21;10:2671. doi: 10.3389/fmicb.2019.02671 (PMC6882411; doi:10.3389/fmicb.2019.02671)
Supplement: TABLE S3 — Significant differences of bacterial OTUs across crop sequences at each season. [file Table_3.XLSX]

## Sheet: Sheet1
Table S3. Significant differences between OTUs across crop seasons by ANOVA. A p-value is indicated if there were significant differences across crop sequences.
Bacterial Operational Taxonomic Unit Taxonomy						p-value for significant differences crop sequences at each season
Phylum	Class	Order	Family	Genus	Species	Spring 2015	Spring 2016	Midseason 2015	Midseason 2016	Fall 2015	Fall 2016	Count
Acidobacteria	Acidobacteria	Subgroup 6	Acidobacteria bacterium IGE-010					0.000353034				1
Acidobacteria	Acidobacteria	Acidobacteriales	Acidobacteriaceae (Subgroup 1)	Acidobacterium	uncultured Acidobacteria bacterium			0.0106918				1
Acidobacteria	Acidobacteria	Acidobacteriales	Acidobacteriaceae (Subgroup 1)	uncultured	uncultured Acidobacteriaceae bacterium		3.24426e-05					1
Acidobacteria	Acidobacteria	Subgroup 3	AKIW659	uncultured bacterium		0.0177669						1
Acidobacteria	Acidobacteria	Subgroup 4	RB41	uncultured Acidobacteriales bacterium				0.0115474				1
Acidobacteria	Acidobacteria	Subgroup 4	Tnknown Family	Blastocatella	uncultured bacterium					0.0490892		1
Acidobacteria	Acidobacteria	Subgroup 3	Tnknown Family	Bryobacter	uncultured Acidobacteriaceae bacterium			0.0311047				1
Acidobacteria	Acidobacteria	Subgroup 3	Tnknown Family	Bryobacter	uncultured bacterium						0.00949048	1
Acidobacteria	Acidobacteria	Subgroup 3	Tnknown Family	Candidatus Solibacter	uncultured bacterium		0.0213433					1
Acidobacteria	Acidobacteria	Subgroup 3	Tnknown Family	Candidatus Solibacter	uncultured soil bacterium		0.0105011					1
Acidobacteria	Acidobacteria	Subgroup 4	uncultured	uncultured Acidobacteria bacterium					0.00177409			1
Acidobacteria	Acidobacteria	Subgroup 25	uncultured Acidobacteria bacterium								0.0127063	1
Acidobacteria	Acidobacteria	Subgroup 17	uncultured Acidobacteriales bacterium								0.0264667	1
Acidobacteria	Acidobacteria	Subgroup 2	uncultured bacterium								0.0267843	1
Acidobacteria	Acidobacteria	Subgroup 5	uncultured bacterium								0.00664648	1
Acidobacteria	Acidobacteria	Subgroup 17	uncultured Geobacter sp.					0.0163379				1
Acidobacteria	Acidobacteria	Subgroup 6	uncultured Holophaga sp.				0.0129867					1
Acidobacteria	Acidobacteria	Subgroup 17	uncultured soil bacterium				0.0429143				0.0341879	2
Acidobacteria	Holophagae	Holophagales	Holophagaceae	uncultured bacterium			0.0113946					1
Actinobacteria	Acidimicrobiia	Acidimicrobiales	Iamiaceae	Iamia	uncultured actinobacterium			0.00627864				1
Actinobacteria	Acidimicrobiia	Acidimicrobiales	Iamiaceae	Iamia	uncultured bacterium			0.00836532				1
Actinobacteria	Acidimicrobiia	Acidimicrobiales	uncultured	uncultured bacterium			0.0475789					1
Actinobacteria	Actinobacteria	Frankiales	Acidothermaceae	Acidothermus	uncultured bacterium					0.00617119		1
Actinobacteria	Actinobacteria	Frankiales	Frankiaceae	Jatrophihabitans	uncultured bacterium		0.000605514					1
Actinobacteria	Actinobacteria	Frankiales	Geodermatophilaceae	Blastococcus	uncultured bacterium						0.0279002	1
Actinobacteria	Actinobacteria	Kineosporiales	Kineosporiaceae	Angustibacter	Angustibacter luteus					0.0499515		1
Actinobacteria	Actinobacteria	Kineosporiales	Kineosporiaceae	Angustibacter	bacterium enrichment culture clone auto173_4W					0.0343348		1
Actinobacteria	Actinobacteria	Kineosporiales	Kineosporiaceae	uncultured bacterium						0.0457672		1
Actinobacteria	Actinobacteria	Micrococcales	Microbacteriaceae	Agrococcus	Agrococcus terreus						0.00390116	1
Actinobacteria	Actinobacteria	Micrococcales	Microbacteriaceae	Cryobacterium	Cryobacterium roopkundense						0.00406756	1
Actinobacteria	Actinobacteria	Micrococcales	Microbacteriaceae	Leifsonia	uncultured bacterium	0.0381156						1
Actinobacteria	Actinobacteria	Micrococcales	Microbacteriaceae	Lysinimonas	uncultured Microbacteriaceae bacterium			0.00997825				1
Actinobacteria	Actinobacteria	Micromonosporales	Micromonosporaceae	Asanoa	uncultured bacterium		0.0130237					1
Actinobacteria	Actinobacteria	Micromonosporales	Micromonosporaceae	Catelliglobosispora	Catelliglobosispora koreensis DSM 44566			0.0109126				1
Actinobacteria	Actinobacteria	Micromonosporales	Micromonosporaceae	Longispora	uncultured bacterium			0.0357754		0.0174033		2
Actinobacteria	Actinobacteria	Micromonosporales	Micromonosporaceae	Rhizocola	uncultured bacterium		0.0106462					1
Actinobacteria	Actinobacteria	Corynebacteriales	Mycobacteriaceae	Mycobacterium	uncultured actinobacterium	0.017703						1
Actinobacteria	Actinobacteria	Corynebacteriales	Mycobacteriaceae	Mycobacterium	uncultured bacterium					0.0273137		1
Actinobacteria	Actinobacteria	Corynebacteriales	Mycobacteriaceae	Mycobacterium	uncultured Mycobacteriaceae bacterium						0.0108166	1
Actinobacteria	Actinobacteria	Corynebacteriales	Nocardiaceae	Skermania	uncultured bacterium	0.0156288						1
Actinobacteria	Actinobacteria	Propionibacteriales	Propionibacteriaceae	Friedmanniella	uncultured bacterium	0.011209						1
Actinobacteria	Actinobacteria	Propionibacteriales	Propionibacteriaceae	uncultured	uncultured bacterium		0.029664					1
Actinobacteria	Actinobacteria	Pseudonocardiales	Pseudonocardiaceae	Amycolatopsis	Amycolatopsis balhimycina FH 1894	0.00473312						1
Actinobacteria	Actinobacteria	Pseudonocardiales	Pseudonocardiaceae	Amycolatopsis	Amycolatopsis sp. 4-36	0.0123524						1
Actinobacteria	Actinobacteria	Pseudonocardiales	Pseudonocardiaceae	Amycolatopsis	Amycolatopsis sp. AR1438		0.0231416					1
Actinobacteria	Actinobacteria	Pseudonocardiales	Pseudonocardiaceae	Pseudonocardia	uncultured bacterium					0.0194214		1
Actinobacteria	Actinobacteria	Pseudonocardiales	Pseudonocardiaceae	Sciscionella	uncultured bacterium		0.0201768					1
Actinobacteria	Actinobacteria	Pseudonocardiales	Pseudonocardiaceae	Tmezawaea	Tmezawaea tangerina			0.0439339				1
Actinobacteria	Actinobacteria	Frankiales	Sporichthyaceae	Sporichthya	Sporichthya polymorpha DSM 43042					0.0369401		1
Actinobacteria	Actinobacteria	Frankiales	Sporichthyaceae	uncultured	uncultured actinobacterium		0.017403			0.0131165		1
Actinobacteria	Actinobacteria	Frankiales	Sporichthyaceae	uncultured	uncultured bacterium						0.00203334	1
Actinobacteria	Actinobacteria	Streptomycetales	Streptomycetaceae	Streptomyces	uncultured Streptomyces sp.	0.0395375						1
Actinobacteria	Actinobacteria	Streptosporangiales	Streptosporangiaceae	Planomonospora	Clavisporangium rectum			0.0164001				1
Actinobacteria	Actinobacteria	Streptosporangiales	Thermomonosporaceae	Actinoallomurus	Actinomadura sp. RS-52			0.0247185				1
Actinobacteria	Actinobacteria	Frankiales	uncultured	uncultured Pseudonocardiaceae bacterium						0.0110629		1
Actinobacteria	MB-A2-108	uncultured actinobacterium						0.0237956				1
Actinobacteria	MB-A2-108	uncultured Actinomycetales bacterium					0.0359144					1
Actinobacteria	MB-A2-108	uncultured Catenulispora sp.				0.0177669						1
Actinobacteria	Rubrobacteria	Rubrobacterales	Rubrobacteriaceae	Rubrobacter	uncultured bacterium		0.00346874					1
Actinobacteria	Thermoleophilia	Solirubrobacterales	288-2	uncultured bacterium				0.00185884				1
Actinobacteria	Thermoleophilia	Gaiellales	Gaiellaceae	Gaiella	uncultured bacterium			0.0135066				1
Actinobacteria	Thermoleophilia	Solirubrobacterales	Patulibacteraceae	Patulibacter	uncultured actinobacterium					0.0251658		1
Actinobacteria	Thermoleophilia	Solirubrobacterales	Solirubrobacteraceae	Solirubrobacter	Solirubrobacter soli DSM 22325					0.0382702		1
Actinobacteria	Thermoleophilia	Solirubrobacterales	Solirubrobacteraceae	Solirubrobacter	uncultured actinobacterium			0.0437737				1
Actinobacteria	Thermoleophilia	Gaiellales	uncultured	uncultured Rubrobacteridae bacterium			0.0134778					1
Actinobacteria	Thermoleophilia	Solirubrobacterales	uncultured bacterium					0.000310522				1
Aerophobetes	uncultured Geobacillus sp.					0.0251206						1
Armatimonadetes	Armatimonadia	Armatimonadales	Armatimonadaceae	Armatimonas	uncultured beta proteobacterium			0.0178245				1
Armatimonadetes	Chthonomonadetes	Chthonomonadales	uncultured bacterium							0.0156028		1
Armatimonadetes	uncultured Armatimonadetes bacterium										0.023332	1
Bacteroidetes	Bacteroidetes VC2.1 Bac22	uncultured Bacteroidetes bacterium					0.0131266					1
Bacteroidetes	Cytophagia	Cytophagales	Cytophagaceae	Adhaeribacter	uncultured bacterium				0.00217995			1
Bacteroidetes	Cytophagia	Cytophagales	Cytophagaceae	Chryseolinea	uncultured bacterium			0.0480144				1
Bacteroidetes	Cytophagia	Cytophagales	Cytophagaceae	Flexibacter	Flexibacter flexilis subsp. pelliculosus						0.0341325	1
Bacteroidetes	Cytophagia	Cytophagales	Cytophagaceae	Ohtaekwangia	uncultured soil bacterium					0.0379201		1
Bacteroidetes	Cytophagia	Cytophagales	Cytophagaceae	uncultured	uncultured soil bacterium		0.0229317					1
Bacteroidetes	Cytophagia	Cytophagales	Cytophagaceae	uncultured	uncultured Sphingobacteriales bacterium					0.0102035		1
Bacteroidetes	Flavobacteriia	Flavobacteriales	Flavobacteriaceae	Flavobacterium	Flavobacterium subsaxonicum WB 4.1-42 = DSM 21790					0.0165776		1
Bacteroidetes	Sphingobacteriia	Sphingobacteriales	Chitinophagaceae	Chitinophaga	Chitinophaga arvensicola			0.00637108				1
Bacteroidetes	Sphingobacteriia	Sphingobacteriales	Chitinophagaceae	Chitinophaga	uncultured bacterium						0.0360066	1
Bacteroidetes	Sphingobacteriia	Sphingobacteriales	Chitinophagaceae	Chitinophaga	uncultured soil bacterium	0.017053						1
Bacteroidetes	Sphingobacteriia	Sphingobacteriales	Chitinophagaceae	Ferruginibacter	uncultured soil bacterium	0.0278235						1
Bacteroidetes	Sphingobacteriia	Sphingobacteriales	Chitinophagaceae	Filimonas	uncultured Bacteroidetes bacterium		0.0374783					1
Bacteroidetes	Sphingobacteriia	Sphingobacteriales	Chitinophagaceae	Lacibacter	uncultured organism			0.026307				1
Bacteroidetes	Sphingobacteriia	Sphingobacteriales	Chitinophagaceae	Niabella	uncultured bacterium			0.0493516				1
Bacteroidetes	Sphingobacteriia	Sphingobacteriales	Chitinophagaceae	Parafilimonas	uncultured Bacteroidetes bacterium			0.0488465				1
Bacteroidetes	Sphingobacteriia	Sphingobacteriales	Chitinophagaceae	Parasegetibacter	uncultured bacterium				0.00694977			1
Bacteroidetes	Sphingobacteriia	Sphingobacteriales	Chitinophagaceae	Segetibacter	uncultured bacterium	0.0399297						1
Bacteroidetes	Sphingobacteriia	Sphingobacteriales	Chitinophagaceae	uncultured	Sphingobacterium sp. P-7	0.0143831						1
Bacteroidetes	Sphingobacteriia	Sphingobacteriales	Chitinophagaceae	uncultured	uncultured soil bacterium		0.0150013					1
Bacteroidetes	Sphingobacteriia	Sphingobacteriales	Sphingobacteriaceae	Pedobacter	Nubsella sp. EsD18		0.0220033					1
Bacteroidetes	Sphingobacteriia	Sphingobacteriales	Sphingobacteriaceae	uncultured	Pedobacter sp. L2b-1	0.0111428						1
Candidate division OP3	uncultured bacterium							0.0375435				1
Chlamydiae	Chlamydiae	Chlamydiales	Chlamydiales Incertae Sedis	uncultured organism				0.0229367				1
Chlamydiae	Chlamydiae	Chlamydiales	Parachlamydiaceae	Candidatus Mesochlamydia	Candidatus Mesochlamydia elodeae					0.0122574		1
Chlamydiae	Chlamydiae	Chlamydiales	Parachlamydiaceae	Candidatus Protochlamydia	Candidatus Protochlamydia sp. cvE14		0.00498558					1
Chlamydiae	Chlamydiae	Chlamydiales	Parachlamydiaceae	Candidatus Protochlamydia	uncultured Parachlamydiaceae bacterium cvE5					0.0319517		1
Chlamydiae	Chlamydiae	Chlamydiales	Parachlamydiaceae	Candidatus Protochlamydia	uncultured soil bacterium				0.0064579			1
Chlamydiae	Chlamydiae	Chlamydiales	Parachlamydiaceae	Neochlamydia	Neochlamydia sp. EPS4		0.0437267					1
Chlamydiae	Chlamydiae	Chlamydiales	Parachlamydiaceae	Parachlamydia	uncultured Parachlamydiaceae bacterium cvC7						0.0337927	1
Chlamydiae	Chlamydiae	Chlamydiales	Simkaniaceae	uncultured	uncultured bacterium		0.0170605					1
Chloroflexi	Anaerolineae	Anaerolineales	Anaerolineaceae	Anaerolinea	uncultured Chloroflexi bacterium	0.0270172						1
Chloroflexi	Anaerolineae	Anaerolineales	Anaerolineaceae	uncultured	uncultured soil bacterium			0.0201618				1
Chloroflexi	Ardenticatenia	uncultured	uncultured Chloroflexi bacterium					0.0162574				1
Chloroflexi	Caldilineae	Caldilineales	Caldilineaceae	uncultured bacterium		0.0270427						1
Chloroflexi	Chloroflexia	Kallotenuales	AKIW781	uncultured soil bacterium			0.036092					1
Chloroflexi	Chloroflexia	Chloroflexales	FFCH7168	uncultured bacterium		0.0296515		0.0163087				2
Chloroflexi	Chloroflexia	Chloroflexales	Roseiflexaceae	Roseiflexus	uncultured soil bacterium	0.0446009						1
Chloroflexi	KD4-96	bacterium Ellin6529					0.0164279					1
Cyanobacteria	Chloroplast	uncultured bacterium					0.0213164					1
Cyanobacteria	Melainabacteria	Vampirovibrionales	uncultured bacterium			0.0140525						1
Cyanobacteria	ML635J-21	uncultured soil bacterium									0.0115719	1
Elusimicrobia	Elusimicrobia	Lineage IIb	uncultured archaeon							0.0113484		1
Elusimicrobia	Elusimicrobia	Lineage IIa	uncultured bacterium							0.0195242		1
Elusimicrobia	Elusimicrobia	Lineage IIb	uncultured soil bacterium					0.00359888				1
Firmicutes	Bacilli	Bacillales	Bacillaceae	Bacillus	uncultured Bacillus sp.						0.0365201	1
Firmicutes	Bacilli	Bacillales	Paenibacillaceae	Cohnella	Cohnella sp. OS1-20					0.0344807		1
Firmicutes	Bacilli	Bacillales	Paenibacillaceae	Paenibacillus	uncultured bacterium					0.0495704		1
Firmicutes	Clostridia	Clostridiales	Clostridiaceae 1	Clostridium sensu stricto 1	Clostridium sp. DL-VIII						0.0115097	1
Firmicutes	Clostridia	Clostridiales	Clostridiales vadinBB60 group	uncultured Clostridiales bacterium				0.0249508				1
Firmicutes	Negativicutes	Selenomonadales	Veillonellaceae	Pelosinus	uncultured Pelosinus sp.						0.0303109	1
Gemmatimonadetes	Gemmatimonadetes	Gemmatimonadales	Gemmatimonadaceae	uncultured	uncultured Gemmatimonadetes bacterium		0.020144					1
Gemmatimonadetes	Gemmatimonadetes	AT425-EubC11 terrestrial group	uncultured bacterium				0.0250659					1
Gracilibacteria	uncultured bacterium						0.0115997					1
Nitrospirae	Nitrospira	Nitrospirales	Nitrospiraceae	Nitrospira	uncultured Nitrospirae bacterium		0.00942708					1
Parcubacteria	uncultured bacterium					0.04488						1
Planctomycetes	BD7-11	uncultured bacterium					0.00303021					1
Planctomycetes	Phycisphaerae	Phycisphaerales	Phycisphaeraceae	SM1A02	uncultured soil bacterium				0.00146111			1
Planctomycetes	Phycisphaerae	WD2101 soil group	Planctomycetales bacterium Ellin6207				0.0123966					1
Planctomycetes	Phycisphaerae	mle1-8	uncultured bacterium					0.0159919				1
Planctomycetes	Phycisphaerae	WD2101 soil group	uncultured planctomycete							0.00624404		1
Planctomycetes	Phycisphaerae	CPla-3 termite group	uncultured soil bacterium PBS-22					0.0066961				1
Planctomycetes	Planctomycetacia	Planctomycetales	Planctomycetaceae	Gemmata	uncultured endolithic bacterium		0.0290556					1
Planctomycetes	Planctomycetacia	Planctomycetales	Planctomycetaceae	Isosphaera	Aquisphaera giovannonii	0.0214558						1
Planctomycetes	Planctomycetacia	Planctomycetales	Planctomycetaceae	Isosphaera	uncultured bacterium			0.0067897				1
Planctomycetes	Planctomycetacia	Planctomycetales	Planctomycetaceae	Isosphaera	uncultured planctomycete	0.0170931						1
Planctomycetes	Planctomycetacia	Planctomycetales	Planctomycetaceae	Pirellula	uncultured Pirellula sp.		0.000174683					1
Planctomycetes	Planctomycetacia	Planctomycetales	Planctomycetaceae	Pirellula	uncultured Planctomycetaceae bacterium		0.0477031					1
Planctomycetes	Planctomycetacia	Planctomycetales	Planctomycetaceae	Pirellula	uncultured planctomycete		0.0168674					1
Planctomycetes	Planctomycetacia	Planctomycetales	Planctomycetaceae	Schlesneria	uncultured Planctomyces sp.		0.0468348					1
Planctomycetes	Planctomycetacia	Planctomycetales	Planctomycetaceae	Singulisphaera	Singulisphaera sp. Io3-4					0.000566059		1
Planctomycetes	Planctomycetacia	Planctomycetales	Planctomycetaceae	uncultured	uncultured bacterium			0.0403253				1
Planctomycetes	Planctomycetacia	Planctomycetales	Planctomycetaceae	uncultured	uncultured Gemmata sp.		0.0114417					1
Planctomycetes	Planctomycetacia	Planctomycetales	Planctomycetaceae	uncultured	uncultured sludge bacterium A12		0.0410744					1
Proteobacteria	Alphaproteobacteria	Rhizobiales	A0839	uncultured bacterium		0.0163305						1
Proteobacteria	Alphaproteobacteria	Rhodospirillales	Acetobacteraceae	uncultured	uncultured Paracraurococcus sp.						0.0295431	1
Proteobacteria	Alphaproteobacteria	Rhizobiales	Aurantimonadaceae	Aureimonas	uncultured bacterium				0.000103889			1
Proteobacteria	Alphaproteobacteria	Rhizobiales	Aurantimonadaceae	Fulvimarina	uncultured bacterium				0.00543193			1
Proteobacteria	Alphaproteobacteria	Rhizobiales	Bradyrhizobiaceae	Bosea	uncultured alpha proteobacterium		0.0394183					1
Proteobacteria	Alphaproteobacteria	Rhizobiales	Bradyrhizobiaceae	uncultured	uncultured alpha proteobacterium		0.0231144					1
Proteobacteria	Alphaproteobacteria	Rhizobiales	Bradyrhizobiaceae	uncultured	uncultured bacterium		0.00964854					1
Proteobacteria	Alphaproteobacteria	Caulobacterales	Caulobacteraceae	Brevundimonas	unidentified marine bacterioplankton		0.0315702					1
Proteobacteria	Alphaproteobacteria	Caulobacterales	Caulobacteraceae	Phenylobacterium	uncultured alpha proteobacterium			0.0282599				1
Proteobacteria	Alphaproteobacteria	Caulobacterales	Caulobacteraceae	uncultured	uncultured alpha proteobacterium			0.0351231				1
Proteobacteria	Alphaproteobacteria	Caulobacterales	Caulobacteraceae	uncultured	uncultured Caulobacter sp.					0.00407485		1
Proteobacteria	Alphaproteobacteria	Rhodospirillales	DA111	uncultured alpha proteobacterium				0.0236708				1
Proteobacteria	Alphaproteobacteria	Rhodospirillales	DA111	uncultured bacterium		0.0242265						1
Proteobacteria	Alphaproteobacteria	Rickettsiales	Holosporaceae	uncultured	uncultured bacterium						0.013875	1
Proteobacteria	Alphaproteobacteria	Rickettsiales	Holosporaceae	uncultured	uncultured Holosporaceae bacterium		0.0417895					1
Proteobacteria	Alphaproteobacteria	Rhizobiales	Hyphomicrobiaceae	uncultured	uncultured bacterium			0.0424314		0.0332521		2
Proteobacteria	Alphaproteobacteria	Caulobacterales	Hyphomonadaceae	Woodsholea	uncultured proteobacterium		0.0363128					1
Proteobacteria	Alphaproteobacteria	Rhodospirillales	I-10	uncultured bacterium		0.0277039						1
Proteobacteria	Alphaproteobacteria	Rhodospirillales	KCM-B-15	uncultured bacterium			0.0184401					1
Proteobacteria	Alphaproteobacteria	Rhodospirillales	KCM-B-15	uncultured Bradyrhizobiaceae bacterium						0.00450568		1
Proteobacteria	Alphaproteobacteria	Rhizobiales	Methylobacteriaceae	Methylobacterium	Methylobacterium sp. PB231				0.000127511			1
Proteobacteria	Alphaproteobacteria	Rhizobiales	Methylobacteriaceae	Microvirga	uncultured Rhizobiales bacterium	0.0290537						1
Proteobacteria	Alphaproteobacteria	Rickettsiales	Mitochondria	Aspergillus oryzae HBR9				0.013262				1
Proteobacteria	Alphaproteobacteria	Rickettsiales	Mitochondria	uncultured deep-sea bacterium						0.0330174		1
Proteobacteria	Alphaproteobacteria	Rickettsiales	Mitochondria	Zymoseptoria tritici		0.00543144						1
Proteobacteria	Alphaproteobacteria	Rhodospirillales	MSB-1E8	uncultured bacterium							0.00797994	1
Proteobacteria	Alphaproteobacteria	Rhizobiales	Phyllobacteriaceae	Mesorhizobium	Mesorhizobium sp. S24538		0.0087226					1
Proteobacteria	Alphaproteobacteria	Rhizobiales	Rhizobiaceae	Ensifer	Sinorhizobium meliloti AK11						0.0133754	1
Proteobacteria	Alphaproteobacteria	Rhizobiales	Rhizobiaceae	Kaistia	uncultured Rhizobiales bacterium			0.0161772		0.036748		2
Proteobacteria	Alphaproteobacteria	Rhizobiales	Rhizobiaceae	Rhizobium	uncultured Rhizobium sp.	0.00825347						1
Proteobacteria	Alphaproteobacteria	Rhizobiales	Rhizobiales Incertae Sedis	Bauldia	uncultured bacterium					0.0485881		1
Proteobacteria	Alphaproteobacteria	Rhizobiales	Rhizobiales Incertae Sedis	Bauldia	uncultured Methylocystaceae bacterium		0.011576	0.0160203				2
Proteobacteria	Alphaproteobacteria	Rhizobiales	Rhizobiales Incertae Sedis	Rhizomicrobium	uncultured alpha proteobacterium	0.0199798						1
Proteobacteria	Alphaproteobacteria	Rhizobiales	Rhodobiaceae	uncultured	uncultured Rhizobiales bacterium		0.0325662					1
Proteobacteria	Alphaproteobacteria	Rhodospirillales	Rhodospirillaceae	AEGEAN-169 marine group	marine metagenome					0.0386955		1
Proteobacteria	Alphaproteobacteria	Rhodospirillales	Rhodospirillaceae	Azospirillum	uncultured bacterium		0.0104671					1
Proteobacteria	Alphaproteobacteria	Rhodospirillales	Rhodospirillaceae	Inquilinus	uncultured bacterium		0.00258885					1
Proteobacteria	Alphaproteobacteria	Rhodospirillales	Rhodospirillaceae	uncultured	uncultured alpha proteobacterium						0.0349658	1
Proteobacteria	Alphaproteobacteria	Rickettsiales	Rickettsiaceae	Rickettsia	Rickettsia felis str. LST	0.00119112			0.0036207			2
Proteobacteria	Alphaproteobacteria	Sphingomonadales	Sphingomonadaceae	Blastomonas	uncultured bacterium			0.0420319				1
Proteobacteria	Alphaproteobacteria	Sphingomonadales	Sphingomonadaceae	Novosphingobium	uncultured Sphingobium sp.						0.00202279	1
Proteobacteria	Alphaproteobacteria	Sphingomonadales	Sphingomonadaceae	Sphingobium	uncultured Sphingobium sp.						0.00854664	1
Proteobacteria	Alphaproteobacteria	Sphingomonadales	Sphingomonadaceae	Sphingomonas	uncultured alpha proteobacterium	0.0415193						1
Proteobacteria	Alphaproteobacteria	Sphingomonadales	Sphingomonadaceae	Sphingomonas	uncultured Kaistobacter sp.		0.0279017					1
Proteobacteria	Alphaproteobacteria	Sphingomonadales	Sphingomonadaceae	Sphingopyxis	uncultured Sphingomonadales bacterium						0.0218443	1
Proteobacteria	Alphaproteobacteria	Rickettsiales	uncultured	endosymbiont of Acanthamoeba sp. TWC8							0.0304884	1
Proteobacteria	Alphaproteobacteria	Rhizobiales	uncultured	uncultured bacterium			0.00392253	0.0196405				2
Proteobacteria	Alphaproteobacteria	Rhizobiales	Xanthobacteraceae	Labrys	uncultured bacterium	0.00453846						1
Proteobacteria	Alphaproteobacteria	Rhizobiales	Xanthobacteraceae	Pseudolabrys	uncultured bacterium		0.00739712					1
Proteobacteria	Alphaproteobacteria	Rhizobiales	Xanthobacteraceae	Pseudolabrys	uncultured rape rhizosphere bacterium wr0197						0.0282186	1
Proteobacteria	Betaproteobacteria	Burkholderiales	Alcaligenaceae	Achromobacter	uncultured bacterium						0.00159489	1
Proteobacteria	Betaproteobacteria	Burkholderiales	Comamonadaceae	Polaromonas	uncultured bacterium					0.0289569		1
Proteobacteria	Betaproteobacteria	Burkholderiales	Comamonadaceae	Rhizobacter	uncultured bacterium					0.0213441		1
Proteobacteria	Betaproteobacteria	Burkholderiales	Comamonadaceae	Rubrivivax	uncultured bacterium						0.0169392	1
Proteobacteria	Betaproteobacteria	Neisseriales	Neisseriaceae	Paludibacterium	uncultured beta proteobacterium		0.0197968					1
Proteobacteria	Betaproteobacteria	SC-I-84	uncultured organism								0.0130806	1
Proteobacteria	Betaproteobacteria	SC-I-84	uncultured Rhodocyclaceae bacterium			0.00703217						1
Proteobacteria	Deltaproteobacteria	Bdellovibrionales	Bdellovibrionaceae	Bdellovibrio	uncultured soil bacterium			0.0272146				1
Proteobacteria	Deltaproteobacteria	Bdellovibrionales	Bdellovibrionaceae	Bdellovibrio	unidentified			0.0116152				1
Proteobacteria	Deltaproteobacteria	Myxococcales	BIrii41	uncultured Polyangiaceae bacterium				0.0131467		0.0292244		2
Proteobacteria	Deltaproteobacteria	Myxococcales	Blfdi19	uncultured Cystobacterineae bacterium				0.0201404				1
Proteobacteria	Deltaproteobacteria	Myxococcales	Blfdi19	uncultured soil bacterium						0.0252783		1
Proteobacteria	Deltaproteobacteria	Myxococcales	Cystobacteraceae	Anaeromyxobacter	uncultured delta proteobacterium		0.0243756					1
Proteobacteria	Deltaproteobacteria	Desulfurellales	Desulfurellaceae	uncultured	uncultured bacterium			0.00136461				1
Proteobacteria	Deltaproteobacteria	Oligoflexales	marine metagenome			0.0290027						1
Proteobacteria	Deltaproteobacteria	Myxococcales	mle1-27	uncultured delta proteobacterium		0.0162028						1
Proteobacteria	Deltaproteobacteria	Myxococcales	Nannocystaceae	uncultured	uncultured bacterium			0.000101563				1
Proteobacteria	Deltaproteobacteria	Desulfobacterales	Nitrospinaceae	uncultured	uncultured bacterium					0.0121461		1
Proteobacteria	Deltaproteobacteria	Oligoflexales	Oligoflexaceae	uncultured bacterium			0.00754935					1
Proteobacteria	Deltaproteobacteria	Myxococcales	P3OB-42	uncultured bacterium			6.04712e-05					1
Proteobacteria	Deltaproteobacteria	Myxococcales	Polyangiaceae	Sorangium	Sorangium cellulosum					0.0274212		1
Proteobacteria	Deltaproteobacteria	Myxococcales	uncultured	uncultured bacterium						0.0187117		1
Proteobacteria	Deltaproteobacteria	Sh765B-TzT-29	uncultured Myxococcales bacterium								0.0130578	1
Proteobacteria	Deltaproteobacteria	GR-WP33-30	uncultured sludge bacterium H16					0.0113703				1
Proteobacteria	Elev-16S-509	uncultured proteobacterium						0.00486446				1
Proteobacteria	Gammaproteobacteria	Aeromonadales	Aeromonadaceae	Aeromonas	uncultured bacterium						0.0259147	1
Proteobacteria	Gammaproteobacteria	Alteromonadales	Alteromonadaceae	Marinobacter	uncultured bacterium			0.0180694				1
Proteobacteria	Gammaproteobacteria	Legionellales	Coxiellaceae	Aquicella	uncultured bacterium						0.0357032	1
Proteobacteria	Gammaproteobacteria	Legionellales	Coxiellaceae	Aquicella	uncultured bacterium KF-JG30-B15						0.0335847	1
Proteobacteria	Gammaproteobacteria	Legionellales	Coxiellaceae	Aquicella	uncultured gamma proteobacterium						0.0422656	1
Proteobacteria	Gammaproteobacteria	Legionellales	Coxiellaceae	uncultured	uncultured bacterium						0.0131124	1
Proteobacteria	Gammaproteobacteria	Enterobacteriales	Enterobacteriaceae	Enterobacter	uncultured bacterium					0.0292152	0.014164	2
Proteobacteria	Gammaproteobacteria	Legionellales	Legionellaceae	Legionella	Legionella sp.		0.0127824					1
Proteobacteria	Gammaproteobacteria	Legionellales	Legionellaceae	Legionella	Legionella sp. 19728					0.0265009		1
Proteobacteria	Gammaproteobacteria	Thiotrichales	Piscirickettsiaceae	endosymbionts	uncultured gamma proteobacterium		0.0461637					1
Proteobacteria	Gammaproteobacteria	Cellvibrionales	Porticoccaceae	Porticoccus	uncultured bacterium	0.0110763						1
Proteobacteria	Gammaproteobacteria	Pseudomonadales	Pseudomonadaceae	Pseudomonas	Pseudomonas mandelii		0.0291555					1
Proteobacteria	Gammaproteobacteria	Pseudomonadales	Pseudomonadaceae	uncultured	Spraguea lophii		0.0322926					1
Proteobacteria	Gammaproteobacteria	Thiotrichales	Thiotrichaceae	Candidatus Marithrix	uncultured bacterium			0.0154171				1
Proteobacteria	Gammaproteobacteria	Xanthomonadales	uncultured	uncultured gamma proteobacterium		0.0199794						1
Proteobacteria	Gammaproteobacteria	NKB5	uncultured bacterium				0.0364902				0.0426779	2
Proteobacteria	Gammaproteobacteria	E01-9C-26 marine group	uncultured gamma proteobacterium								0.0205327	1
Proteobacteria	Gammaproteobacteria	NKB5	uncultured Methylococcaceae bacterium					0.0241502				1
Proteobacteria	Gammaproteobacteria	NKB5	uncultured soil bacterium					0.0364319				1
Proteobacteria	Gammaproteobacteria	Xanthomonadales	Xanthomonadaceae	Arenimonas	uncultured bacterium	0.00583305						1
Proteobacteria	Gammaproteobacteria	Xanthomonadales	Xanthomonadaceae	Dokdonella	uncultured bacterium		0.0270151					1
Proteobacteria	Gammaproteobacteria	Xanthomonadales	Xanthomonadaceae	Dyella	uncultured bacterium						0.00755885	1
Proteobacteria	Gammaproteobacteria	Xanthomonadales	Xanthomonadaceae	Lysobacter	Lysobacter antibioticus		0.0264047					1
Proteobacteria	Gammaproteobacteria	Xanthomonadales	Xanthomonadaceae	Lysobacter	uncultured gamma proteobacterium						0.0172162	1
Proteobacteria	SC3-20	Solemya pervernicosa gill symbiont				0.0364882						1
Proteobacteria	TA18	uncultured proteobacterium					0.00322474					1
Saccharibacteria	uncultured Candidatus Saccharibacteria bacterium							0.0272353				1
Saccharibacteria	uncultured soil bacterium									0.0373745		1
Verrucomicrobia	OPB35 soil group	uncultured subdivision 3 bacterium								0.0177385		1
Verrucomicrobia	OPB35 soil group	Verrucomicrobia bacterium LX181								0.0443488		1
Verrucomicrobia	Spartobacteria	Chthoniobacterales	Chthoniobacteraceae	Chthoniobacter	bacterium Ellin506			0.0191208				1
Verrucomicrobia	Spartobacteria	Chthoniobacterales	DA101 soil group	uncultured Luteolibacter sp.					0.00141229			1
Verrucomicrobia	Spartobacteria	Chthoniobacterales	FukuN18 freshwater group	uncultured bacterium							0.0442095	1
Verrucomicrobia	Spartobacteria	Chthoniobacterales	FukuN18 freshwater group	uncultured Verrucomicrobiales bacterium			0.024597		0.00291813			2
Verrucomicrobia	Verrucomicrobiae	Verrucomicrobiales	Verrucomicrobiaceae	Luteolibacter	uncultured bacterium						0.00954575	1
Verrucomicrobia	Verrucomicrobiae	Verrucomicrobiales	Verrucomicrobiaceae	uncultured	bacterium RS30A				6.90841e-05			1
WCHB1-60	uncultured soil bacterium						0.00500631					1
