# Supplementary material for: Seasonal Variation and Crop Sequences Shape the Structure of Bacterial Communities in Cysts of Soybean Cyst Nematode
Source: Front Microbiol. 2019 Nov 21;10:2671. doi: 10.3389/fmicb.2019.02671 (PMC6882411; doi:10.3389/fmicb.2019.02671)
Supplement: TABLE S4 — Spearman rank correlation of bacteria OTUs with increasing years of soybean. [file Table_4.XLSX]

## Sheet: Sheet1
Table S4. Bacterial OTUs significantly correlated with years of soybean monoculture by spearman rank correlation test
Fall15	taxa	S1	S2	S3	S4	S5	correlated.pval	positive/negative rho
	Bacteria; Actinobacteria; Thermoleophilia; Solirubrobacterales; Solirubrobacteraceae; Solirubrobacter; Solirubrobacter soli DSM 22325	0.00225778	0.00476059	0.00879008	0.00263267	0.0026043	0.0193326	negative
	Bacteria; Planctomycetes; Planctomycetacia; Planctomycetales; Planctomycetaceae; uncultured; uncultured bacterium	0	0	0	0	0	0.0193326	negative
	Bacteria; Proteobacteria; Alphaproteobacteria; Rhizobiales; Bradyrhizobiaceae; Bosea; uncultured Bosea sp.	0	0.000252832	0.000939602	0	0.000390265	0.0316994	negative
	Bacteria; Proteobacteria; Alphaproteobacteria; Rhizobiales; Hyphomicrobiaceae; Hyphomicrobium; uncultured bacterium	0	0	0	0	0	0.0368242	negative
	Bacteria; Proteobacteria; Betaproteobacteria; Burkholderiales; Comamonadaceae; Leptothrix; uncultured bacterium	0.00112808	0.000505663	0.000314209	0.00192409	0.0011374	0.0193326	negative
	Bacteria; Proteobacteria; Betaproteobacteria; Nitrosomonadales; Nitrosomonadaceae; uncultured; uncultured bacterium	0.00112808	0.00026891	0.000315414	0	0	0.0193326	negative
Spring16
	Bacteria; Bacteroidetes; Sphingobacteriia; Sphingobacteriales; Chitinophagaceae; uncultured; uncultured Bacteroidetes bacterium	0.056313	0.0436406	0.0134213	0.00994532	0.0107587	0.0217266	negative
	Bacteria; Bacteroidetes; Sphingobacteriia; Sphingobacteriales; Chitinophagaceae; uncultured; uncultured Sphingobacteriales bacterium	0	0.00157285	0	0	0	0.025119	negative
	Bacteria; Proteobacteria; Alphaproteobacteria; Rhizobiales; Rhizobiaceae; Ensifer; Ensifer adhaerens	0.00453362	0	0	0.000417439	0.000477975	0.0217266	negative
	Bacteria; Proteobacteria; Alphaproteobacteria; Rhizobiales; Xanthobacteraceae; Labrys; uncultured Hyphomicrobiaceae bacterium	0.+B29028019757	0.000393212	0	0.00133177	0	0.00172938	negative
	Bacteria; Verrucomicrobia; Verrucomicrobiae; Verrucomicrobiales; Verrucomicrobiaceae; Verrucomicrobium; uncultured bacterium	0.00608809	0.0611171	0.0785405	0.0344402	0.0739397	0.0217266	positive
