# Supplementary material for: Seasonal Variation and Crop Sequences Shape the Structure of Bacterial Communities in Cysts of Soybean Cyst Nematode
Source: Front Microbiol. 2019 Nov 21;10:2671. doi: 10.3389/fmicb.2019.02671 (PMC6882411; doi:10.3389/fmicb.2019.02671)
Supplement: TABLE S6 — LEfSe analysis results for fall 2015 and fall 2016. [file Table_6.XLSX]

## Sheet: Fall2015_Soybean
Table S6 A) Results of LEfSe enrichment analyses comprised of LDA scores and p-values for differential abundance analyses for Fall 2015 Soybean crop sequences.
The class indicates the crop species, the P-value indicates significant differences in relative abundance with the kruskal-wallis test.
Taxonomy	Phylum	Class	Order	Family	Genus	Species	LeSeF	Class	LDA Score	P-value
Bacteria	Actinobacteria	Actinobacteria	Micromonosporales	Micromonosporaceae	Plantactinospora	unculturedactinobacterium	2.88268	Soybean	2.46503	0.000743611
Bacteria	Actinobacteria	Actinobacteria	Micromonosporales	Micromonosporaceae	Plantactinospora		2.88268	Soybean	2.48749	0.000743611
Bacteria	Bacteroidetes	Cytophagia	Cytophagales	Cytophagaceae	Cytophaga	unculturedbacterium	2.25955	Soybean	2.28128	0.00381737
Bacteria	Bacteroidetes	Cytophagia	Cytophagales	Cytophagaceae	Cytophaga		2.25955	Soybean	2.28472	0.00381737
Bacteria	Bacteroidetes	Cytophagia	Cytophagales	Cytophagaceae	Ohtaekwangia	unculturedsoilbacterium	3.71513	Soybean	3.32083	0.000852719
Bacteria	Bacteroidetes	Sphingobacteriia	Sphingobacteriales	Chitinophagaceae	Niastella	unculturedbacterium	4.59382	Soybean	4.06863	0.00236618
Bacteria	Bacteroidetes	Sphingobacteriia	Sphingobacteriales	Chitinophagaceae	Niastella		4.62512	Soybean	4.10173	0.00105266
Bacteria	Proteobacteria	Alphaproteobacteria	Caulobacterales	Caulobacteraceae	Caulobacter	unculturedCaulobacteralesbacterium	3.52212	Soybean	3.23433	0.000122817
Bacteria	Proteobacteria	Alphaproteobacteria	Rickettsiales	Mitochondria	Sclerotiniaborealis		2.13928	Soybean	2.62051	0.00696338
Bacteria	Proteobacteria	Alphaproteobacteria	Sphingomonadales	Sphingomonadaceae	Sphingomonas	unculturedproteobacterium	2.33983	Soybean	2.32413	0.00286859
Bacteria	Proteobacteria	Betaproteobacteria	Burkholderiales	Alcaligenaceae	uncultured	unculturedbacterium	3.26944	Soybean	2.95681	5.83e-06
Bacteria	Proteobacteria	Betaproteobacteria	Burkholderiales	Alcaligenaceae	uncultured		3.26962	Soybean	2.95701	5.83e-06
Bacteria	Proteobacteria	Betaproteobacteria	Burkholderiales	Alcaligenaceae			3.27566	Soybean	2.9612	5.83e-06
Bacteria	Proteobacteria	Betaproteobacteria	Burkholderiales	Comamonadaceae	Leptothrix	unculturedbacterium	4.30233	Soybean	3.99412	2.7e-06
Bacteria	Proteobacteria	Betaproteobacteria	Burkholderiales	Comamonadaceae	Leptothrix		4.30233	Soybean	3.99412	2.7e-06
Bacteria	Proteobacteria	Betaproteobacteria	Burkholderiales	Comamonadaceae	Rhizobacter	unculturedbacterium	4.82303	Soybean	4.48704	7.25e-06
Bacteria	Proteobacteria	Betaproteobacteria	Burkholderiales	Comamonadaceae	Rhizobacter		4.82303	Soybean	4.48704	7.25e-06
Bacteria	Proteobacteria	Betaproteobacteria	Burkholderiales	Comamonadaceae			5.24553	Soybean	4.82794	1.12e-06
Bacteria	Proteobacteria	Betaproteobacteria	Burkholderiales				5.29429	Soybean	4.87408	1.12e-06
Bacteria	Proteobacteria	Betaproteobacteria	Methylophilales	Methylophilaceae			2.26926	Soybean	2.46982	0.00161608
Bacteria	Proteobacteria	Betaproteobacteria	Methylophilales				2.26926	Soybean	2.46982	0.00161608
Bacteria	Proteobacteria	Betaproteobacteria					5.29748	Soybean	4.86973	1.12e-06
Bacteria	Proteobacteria	Deltaproteobacteria	Bdellovibrionales	Bdellovibrionaceae	Bdellovibrio	unculturedsoilbacterium	2.61778	Soybean	2.21396	0.00190874
Bacteria	Proteobacteria	Deltaproteobacteria	Myxococcales	Haliangiaceae	Haliangium	unculturedbacterium	4.59379	Soybean	4.13527	0.000444457
Bacteria	Proteobacteria	Deltaproteobacteria	Myxococcales	Haliangiaceae	Haliangium	uncultureddeltaproteobacterium	3.93084	Soybean	3.59216	0.000283169
Bacteria	Proteobacteria	Deltaproteobacteria	Myxococcales	Haliangiaceae	Haliangium		4.68301	Soybean	4.23955	4.09e-05
Bacteria	Proteobacteria	Deltaproteobacteria	Myxococcales	Haliangiaceae			4.68301	Soybean	4.23955	4.09e-05
Bacteria	Proteobacteria	Deltaproteobacteria	Myxococcales				4.77388	Soybean	4.25101	0.000200193
Bacteria	Proteobacteria	Deltaproteobacteria					4.83503	Soybean	4.30503	5.97e-05
Bacteria	Proteobacteria	Gammaproteobacteria	Xanthomonadales	XanthomonadalesIncertaeSedis	Steroidobacter	unculturedSteroidobactersp_	2.76059	Soybean	2.52255	0.0232343
Bacteria	Verrucomicrobia	Opitutae	OpitutaevadinHA64	unculturedbacterium			2.34237	Soybean	2.35283	0.00884891
Bacteria	Verrucomicrobia	Opitutae	OpitutaevadinHA64				2.34959	Soybean	2.36303	0.00505667

## Sheet: Fall2015_Corn
Table S6 B) Results of LEfSe enrichment analyses comprised of LDA scores and p-values for differential abundance analyses for Fall 2015 Corn crop sequences.
The class indicates the crop species, the P-value indicates significant differences in relative abundance with the kruskal-wallis test.
Taxonomy	Phylum	Class	Order	Family	Genus	Species	LeSeF	Class	LDA Score	P-value
Bacteria	Acidobacteria	Acidobacteria	Subgroup17	unculturedAcidobacterialesbacterium			1.54977	Corn	2.54401	0.000237027
Bacteria	Acidobacteria	Acidobacteria	Subgroup3	SJA_149	unculturedbacterium		2.23359	Corn	2.14885	0.000964118
Bacteria	Acidobacteria	Acidobacteria	Subgroup3	SJA_149			2.23359	Corn	2.16374	0.000964118
Bacteria	Acidobacteria	Acidobacteria	Subgroup3	TnknownFamily	CandidatusSolibacter	unculturedAcidobacteriabacterium	1.67899	Corn	2.74603	0.00125632
Bacteria	Acidobacteria	Acidobacteria	Subgroup3				3.01738	Corn	2.64282	1.64e-05
Bacteria	Acidobacteria	Acidobacteria	Subgroup4	11_24	unculturedbacterium		2.78031	Corn	2.4789	0.00104124
Bacteria	Acidobacteria	Acidobacteria	Subgroup4	uncultured	unculturedAcidobacteriabacterium		3.2062	Corn	2.64707	0.00662169
Bacteria	Acidobacteria	Acidobacteria	Subgroup4	uncultured			3.58578	Corn	3.10758	0.000554089
Bacteria	Acidobacteria	Acidobacteria	Subgroup4				3.79779	Corn	3.3381	5.27e-05
Bacteria	Acidobacteria	Acidobacteria	Subgroup6	unculturedAcidobacteriabacterium			3.31064	Corn	2.94533	1.09e-05
Bacteria	Acidobacteria	Acidobacteria	Subgroup6	unculturedbacterium			4.3804	Corn	3.96624	1.5e-06
Bacteria	Acidobacteria	Acidobacteria	Subgroup6	unculturedsoilbacterium			2.48563	Corn	2.28004	2.77e-05
Bacteria	Acidobacteria	Acidobacteria	Subgroup6				4.42438	Corn	4.01324	1.3e-06
Bacteria	Acidobacteria	Acidobacteria					4.55565	Corn	4.13611	1.12e-06
Bacteria	Acidobacteria	Holophagae	Subgroup10	ABS_19	unculturedAcidobacteriabacterium		2.76349	Corn	2.42368	0.00316188
Bacteria	Acidobacteria	Holophagae	Subgroup10	ABS_19	unculturedbacterium		2.56603	Corn	2.35409	0.000337993
Bacteria	Acidobacteria	Holophagae	Subgroup10	ABS_19			2.97692	Corn	2.64469	4.14e-06
Bacteria	Acidobacteria	Holophagae	Subgroup10				3.00126	Corn	2.66392	4.14e-06
Bacteria	Acidobacteria	Holophagae					3.26565	Corn	2.85707	1.43e-05
Bacteria	Acidobacteria						4.57749	Corn	4.15788	1.12e-06
Bacteria	Actinobacteria	Acidimicrobiia	Acidimicrobiales	Acidimicrobiaceae	uncultured		2.96141	Corn	2.55158	0.000243125
Bacteria	Actinobacteria	Acidimicrobiia	Acidimicrobiales	Acidimicrobiaceae	uncultured	unculturedbacterium	2.95706	Corn	2.54646	0.000243125
Bacteria	Actinobacteria	Acidimicrobiia	Acidimicrobiales	Acidimicrobiaceae			3.08658	Corn	2.67224	7.66e-05
Bacteria	Actinobacteria	Acidimicrobiia	Acidimicrobiales	Iamiaceae	Iamia		2.80661	Corn	2.51167	0.000618061
Bacteria	Actinobacteria	Acidimicrobiia	Acidimicrobiales	Iamiaceae			2.80661	Corn	2.51167	0.000618061
Bacteria	Actinobacteria	Acidimicrobiia	Acidimicrobiales	uncultured	unculturedactinobacterium		2.4813	Corn	2.23354	0.00127776
Bacteria	Actinobacteria	Acidimicrobiia	Acidimicrobiales	uncultured	unculturedbacterium		3.03616	Corn	2.78764	1.5e-06
Bacteria	Actinobacteria	Acidimicrobiia	Acidimicrobiales	uncultured			3.16016	Corn	2.83989	8.27e-07
Bacteria	Actinobacteria	Acidimicrobiia	Acidimicrobiales				3.53314	Corn	3.15361	1.5e-06
Bacteria	Actinobacteria	Acidimicrobiia					3.53314	Corn	3.15361	1.5e-06
Bacteria	Actinobacteria	Actinobacteria	Corynebacteriales	Mycobacteriaceae	Mycobacterium		3.25356	Corn	2.85558	0.000200193
Bacteria	Actinobacteria	Actinobacteria	Corynebacteriales	Mycobacteriaceae	Mycobacterium	unculturedbacterium	3.24903	Corn	2.85385	0.000200193
Bacteria	Actinobacteria	Actinobacteria	Corynebacteriales	Mycobacteriaceae			3.25356	Corn	2.85558	0.000200193
Bacteria	Actinobacteria	Actinobacteria	Frankiales	Acidothermaceae	Acidothermus	unculturedbacterium	1.89691	Corn	2.4341	0.00018873
Bacteria	Actinobacteria	Actinobacteria	Frankiales	Acidothermaceae	Acidothermus		1.9583	Corn	2.2109	0.000299134
Bacteria	Actinobacteria	Actinobacteria	Frankiales	Acidothermaceae			1.9583	Corn	2.21221	0.000299134
Bacteria	Actinobacteria	Actinobacteria	Frankiales	Sporichthyaceae	uncultured	unculturedactinobacterium	2.01817	Corn	2.37946	0.000806885
Bacteria	Actinobacteria	Actinobacteria	Frankiales	Sporichthyaceae	uncultured		2.05472	Corn	2.36621	0.00265979
Bacteria	Actinobacteria	Actinobacteria	Frankiales	Sporichthyaceae			2.06527	Corn	2.35409	0.00105777
Bacteria	Actinobacteria	Actinobacteria	Kineosporiales	Kineosporiaceae	Angustibacter		1.77951	Corn	2.28588	0.00511784
Bacteria	Actinobacteria	Actinobacteria	Kineosporiales	Kineosporiaceae	Angustibacter	bacteriumenrichmentculturecloneauto173_4W	1.65907	Corn	2.2559	0.0397065
Bacteria	Actinobacteria	Actinobacteria	Kineosporiales	Kineosporiaceae	Kineosporia	unculturedbacterium	4.19772	Corn	3.84248	0.000396575
Bacteria	Actinobacteria	Actinobacteria	Kineosporiales	Kineosporiaceae	Kineosporia		4.19772	Corn	3.84248	0.000396575
Bacteria	Actinobacteria	Actinobacteria	Kineosporiales	Kineosporiaceae			4.20025	Corn	3.84477	0.000317136
Bacteria	Actinobacteria	Actinobacteria	Kineosporiales				4.20025	Corn	3.84477	0.000317136
Bacteria	Actinobacteria	Actinobacteria	Micrococcales	Intrasporangiaceae	Oryzihumus		2.23897	Corn	2.45392	0.029984
Bacteria	Actinobacteria	Actinobacteria	Micrococcales	Intrasporangiaceae	Oryzihumus	unculturedbacterium	2.23897	Corn	2.45392	0.029984
Bacteria	Actinobacteria	Actinobacteria	Micrococcales	Intrasporangiaceae			2.47199	Corn	2.27251	0.0148908
Bacteria	Actinobacteria	Actinobacteria	Micrococcales				3.29752	Corn	2.79386	0.00790113
Bacteria	Actinobacteria	Actinobacteria	Micromonosporales	Micromonosporaceae	Actinoplanes	Actinoplanesauranticolor	3.53096	Corn	3.19128	7.89e-05
Bacteria	Actinobacteria	Actinobacteria	Micromonosporales	Micromonosporaceae	Luedemannella	unculturedLuedemannellasp_	1.91279	Corn	2.41545	0.00123289
Bacteria	Actinobacteria	Actinobacteria	Micromonosporales	Micromonosporaceae	Luedemannella		2.2152	Corn	2.1964	0.00323193
Bacteria	Actinobacteria	Actinobacteria	Micromonosporales	Micromonosporaceae	uncultured		3.52936	Corn	3.07073	0.00213412
Bacteria	Actinobacteria	Actinobacteria	Micromonosporales	Micromonosporaceae	uncultured	unculturedbacterium	3.52465	Corn	3.06609	0.00229696
Bacteria	Actinobacteria	Actinobacteria	Propionibacteriales	Nocardioidaceae	Kribbella	unculturedbacterium	4.10506	Corn	3.58404	0.000178047
Bacteria	Actinobacteria	Actinobacteria	Propionibacteriales	Nocardioidaceae	Kribbella		4.10519	Corn	3.58375	0.000178047
Bacteria	Actinobacteria	Actinobacteria	Propionibacteriales	Nocardioidaceae	Marmoricola		2.17017	Corn	2.36495	0.0181109
Bacteria	Actinobacteria	Actinobacteria	Propionibacteriales	Nocardioidaceae	Nocardioides		3.0708	Corn	2.69537	4.77e-06
Bacteria	Actinobacteria	Actinobacteria	Propionibacteriales	Nocardioidaceae	Nocardioides	unculturedbacterium	3.06861	Corn	2.69478	4.77e-06
Bacteria	Actinobacteria	Actinobacteria	Propionibacteriales	Nocardioidaceae			4.17594	Corn	3.66887	8.66e-05
Bacteria	Actinobacteria	Actinobacteria	Propionibacteriales				4.17869	Corn	3.67222	8.66e-05
Bacteria	Actinobacteria	Actinobacteria	Streptosporangiales	Thermomonosporaceae	Actinocorallia	Actinocorallialongicatena	3.5357	Corn	3.05593	0.0215941
Bacteria	Actinobacteria	Thermoleophilia	Gaiellales	uncultured	unculturedbacterium		2.65799	Corn	2.30743	6.77e-05
Bacteria	Actinobacteria	Thermoleophilia	Gaiellales	uncultured	unculturedRubrobacteridaebacterium		1.47476	Corn	2.55968	0.00535184
Bacteria	Actinobacteria	Thermoleophilia	Gaiellales	uncultured			2.7792	Corn	2.40719	0.000124633
Bacteria	Actinobacteria	Thermoleophilia	Gaiellales				2.86035	Corn	2.4678	0.000140484
Bacteria	Actinobacteria	Thermoleophilia	Solirubrobacterales	480_2	unculturedbacterium		2.61648	Corn	2.40209	2.6e-06
Bacteria	Actinobacteria	Thermoleophilia	Solirubrobacterales	Solirubrobacteraceae	Solirubrobacter		2.86101	Corn	2.53777	4.6e-05
Bacteria	Actinobacteria	Thermoleophilia	Solirubrobacterales	Solirubrobacteraceae	Solirubrobacter	SolirubrobactersoliDSM22325	2.70618	Corn	2.41493	0.00013489
Bacteria	Actinobacteria	Thermoleophilia	Solirubrobacterales	Solirubrobacteraceae			2.86101	Corn	2.53777	4.6e-05
Bacteria	Actinobacteria	Thermoleophilia	Solirubrobacterales	TM146			2.22744	Corn	2.15352	0.000577093
Bacteria	Actinobacteria	Thermoleophilia	Solirubrobacterales				3.30802	Corn	2.93566	8.33e-06
Bacteria	Actinobacteria	Thermoleophilia					3.44051	Corn	3.04991	8.33e-06
Bacteria	Armatimonadetes	Chthonomonadetes	Chthonomonadales	Chthonomonadaceae	Chthonomonas	unculturedbacterium	2.99018	Corn	2.70711	0.00505667
Bacteria	Bacteroidetes	Sphingobacteriia	Sphingobacteriales	AKYH767			1.71089	Corn	2.39628	0.0053534
Bacteria	Bacteroidetes	Sphingobacteriia	Sphingobacteriales	Chitinophagaceae	Flavisolibacter		2.56109	Corn	2.31411	0.00661915
Bacteria	Bacteroidetes	Sphingobacteriia	Sphingobacteriales	Chitinophagaceae	Flavisolibacter	unculturedbacterium	2.53741	Corn	2.3083	0.0197154
Bacteria	Bacteroidetes	Sphingobacteriia	Sphingobacteriales	Chitinophagaceae	Flavitalea		3.19549	Corn	2.83675	0.00039875
Bacteria	Bacteroidetes	Sphingobacteriia	Sphingobacteriales	Chitinophagaceae	Flavitalea	unculturedChitinophagaceaebacterium	3.19549	Corn	2.83675	0.00039875
Bacteria	Bacteroidetes	Sphingobacteriia	Sphingobacteriales	Chitinophagaceae	Parafilimonas		2.42532	Corn	2.22904	0.000417434
Bacteria	Bacteroidetes	Sphingobacteriia	Sphingobacteriales	Chitinophagaceae	Parafilimonas	unculturedBacteroidetesbacterium	2.37375	Corn	2.17474	0.00287073
Bacteria	Chlamydiae	Chlamydiae	Chlamydiales	Parachlamydiaceae			3.20069	Corn	2.72453	0.00236618
Bacteria	Chlamydiae	Chlamydiae	Chlamydiales	Simkaniaceae	uncultured	unculturedChlamydiasp_	2.19144	Corn	2.26044	0.0102695
Bacteria	Chlamydiae	Chlamydiae	Chlamydiales				3.42104	Corn	3.023	0.000688501
Bacteria	Chlamydiae	Chlamydiae					3.42104	Corn	3.023	0.000688501
Bacteria	Chlamydiae						3.42104	Corn	3.023	0.000688501
Bacteria	Chloroflexi	Chloroflexia	Chloroflexales	Roseiflexaceae	Roseiflexus	unculturedbacterium	3.71011	Corn	3.20043	0.000496459
Bacteria	Chloroflexi	KD4_96	unculturedbacterium				3.07835	Corn	2.65274	6.77e-05
Bacteria	Chloroflexi	KD4_96					3.07939	Corn	2.65308	7.66e-05
Bacteria	Chloroflexi	S085	unculturedbacterium				2.24047	Corn	2.1359	0.00113163
Bacteria	Chloroflexi	S085					2.24047	Corn	2.13455	0.00113163
Bacteria	Chloroflexi	Thermomicrobia	JG30_KF_CM45	unculturedbacterium			2.26528	Corn	2.44406	0.00115569
Bacteria	Chloroflexi	Thermomicrobia	JG30_KF_CM45	unculturedsoilbacterium			1.3927	Corn	2.72047	4.92e-05
Bacteria	Chloroflexi	Thermomicrobia	JG30_KF_CM45				2.33713	Corn	2.40746	0.00115569
Bacteria	Chloroflexi	Thermomicrobia					2.41927	Corn	2.39572	0.000547463
Bacteria	Elusimicrobia	Elusimicrobia	LineageIIa	unculturedbacterium			1.57485	Corn	2.47288	0.00143453
Bacteria	Elusimicrobia	Elusimicrobia	LineageIIa				1.59788	Corn	2.46992	0.000472204
Bacteria	Elusimicrobia	Elusimicrobia	LineageIIb	unculturedbacterium			1.9331	Corn	2.39678	0.00156154
Bacteria	Elusimicrobia	Elusimicrobia	LineageIIb				2.41219	Corn	2.15834	0.000335709
Bacteria	Elusimicrobia	Elusimicrobia					2.52971	Corn	2.26806	3.75e-05
Bacteria	Elusimicrobia						2.52971	Corn	2.26469	3.75e-05
Bacteria	Firmicutes	Negativicutes	Selenomonadales	uncultured	unculturedbacterium		2.2219	Corn	2.18765	0.00018873
Bacteria	Firmicutes	Negativicutes	Selenomonadales	uncultured			2.2219	Corn	2.1868	0.00018873
Bacteria	Firmicutes	Negativicutes	Selenomonadales	Veillonellaceae			1.6725	Corn	2.32409	0.0232343
Bacteria	Firmicutes	Negativicutes	Selenomonadales				2.32987	Corn	2.2036	2.91e-05
Bacteria	Firmicutes	Negativicutes					2.32987	Corn	2.19988	2.91e-05
Bacteria	Gemmatimonadetes	Gemmatimonadetes	Gemmatimonadales	Gemmatimonadaceae	uncultured		3.50168	Corn	3.10446	6.31e-06
Bacteria	Gemmatimonadetes	Gemmatimonadetes	Gemmatimonadales	Gemmatimonadaceae	uncultured	unculturedbacterium	3.44453	Corn	3.04701	8.33e-06
Bacteria	Gemmatimonadetes	Gemmatimonadetes	Gemmatimonadales	Gemmatimonadaceae	uncultured	unculturedGemmatimonadetesbacterium	2.54527	Corn	2.40604	4.12e-06
Bacteria	Gemmatimonadetes	Gemmatimonadetes	Gemmatimonadales	Gemmatimonadaceae			3.81714	Corn	3.32644	0.000124633
Bacteria	Gemmatimonadetes	Gemmatimonadetes	Gemmatimonadales				3.81714	Corn	3.32644	0.000124633
Bacteria	Gemmatimonadetes	Gemmatimonadetes					3.81805	Corn	3.32717	0.000124633
Bacteria	Gemmatimonadetes						3.81805	Corn	3.32717	0.000124633
Bacteria	Hydrogenedentes	unculturedbacterium					2.59628	Corn	2.55646	0.000282422
Bacteria	Nitrospirae	Nitrospira	Nitrospirales	Nitrospiraceae	Nitrospira	unculturedNitrospiraebacterium	1.57555	Corn	2.76545	0.0145319
Bacteria	Nitrospirae	Nitrospira	Nitrospirales	Nitrospiraceae	Nitrospira		2.46166	Corn	2.32356	0.0184894
Bacteria	Planctomycetes	Planctomycetacia	Planctomycetales	Planctomycetaceae	Pir4lineage	PlanctomycetaceaebacteriumLX124	1.66505	Corn	2.98828	0.00332757
Bacteria	Planctomycetes	Planctomycetacia	Planctomycetales	Planctomycetaceae	Pir4lineage		3.31809	Corn	2.96114	0.0067032
Bacteria	Planctomycetes	Planctomycetacia	Planctomycetales	Planctomycetaceae	Pir4lineage	unculturedbacterium	1.97553	Corn	2.5202	0.000349905
Bacteria	Planctomycetes	Planctomycetacia	Planctomycetales	Planctomycetaceae	Pirellula		3.35303	Corn	2.84493	0.0041983
Bacteria	Planctomycetes	Planctomycetacia	Planctomycetales	Planctomycetaceae	Pirellula	unculturedbacterium	3.27863	Corn	2.82598	0.00158853
Bacteria	Planctomycetes	Planctomycetacia	Planctomycetales	Planctomycetaceae	Planctomyces		3.929	Corn	3.35746	0.000252467
Bacteria	Planctomycetes	Planctomycetacia	Planctomycetales	Planctomycetaceae	Planctomyces	unculturedbacterium	3.74023	Corn	3.32877	3.6e-05
Bacteria	Planctomycetes	Planctomycetacia	Planctomycetales	Planctomycetaceae	Planctomyces	unculturedPlanctomycessp_	1.65658	Corn	2.5137	0.00136569
Bacteria	Planctomycetes	Planctomycetacia	Planctomycetales	Planctomycetaceae	Schlesneria	unculturedPlanctomycessp_	2.68405	Corn	2.28497	0.0122394
Bacteria	Planctomycetes	Planctomycetacia	Planctomycetales	Planctomycetaceae	Schlesneria		2.72555	Corn	2.27088	0.0248652
Bacteria	Planctomycetes	Planctomycetacia	Planctomycetales	Planctomycetaceae	Singulisphaera	unculturedSingulisphaerasp_	3.53617	Corn	3.19105	0.00017116
Bacteria	Planctomycetes	Planctomycetacia	Planctomycetales	Planctomycetaceae	uncultured		3.99586	Corn	3.59676	1.5e-06
Bacteria	Planctomycetes	Planctomycetacia	Planctomycetales	Planctomycetaceae	uncultured	unculturedbacterium	3.90671	Corn	3.51987	1.12e-06
Bacteria	Planctomycetes	Planctomycetacia	Planctomycetales	Planctomycetaceae	uncultured	unculturedPlanctomycetaceaebacterium	2.97006	Corn	2.5237	0.00116814
Bacteria	Planctomycetes	Planctomycetacia	Planctomycetales	Planctomycetaceae	uncultured	unculturedsoilbacterium	2.66605	Corn	2.37793	0.00230396
Bacteria	Planctomycetes	Planctomycetacia	Planctomycetales	Planctomycetaceae			4.62776	Corn	4.09215	1.25e-05
Bacteria	Planctomycetes	Planctomycetacia	Planctomycetales				4.62776	Corn	4.09215	1.25e-05
Bacteria	Planctomycetes	Planctomycetacia					4.62776	Corn	4.09215	1.25e-05
Bacteria	Planctomycetes						4.71003	Corn	4.08909	6.77e-05
Bacteria	Proteobacteria	Alphaproteobacteria	Caulobacterales	Caulobacteraceae	Phenylobacterium		3.87985	Corn	3.4348	4.77e-06
Bacteria	Proteobacteria	Alphaproteobacteria	Caulobacterales	Caulobacteraceae	Phenylobacterium	unculturedbacterium	3.8613	Corn	3.41999	6.31e-06
Bacteria	Proteobacteria	Alphaproteobacteria	Caulobacterales	Hyphomonadaceae	Hirschia	unculturedbacterium	2.62575	Corn	2.3658	0.000580457
Bacteria	Proteobacteria	Alphaproteobacteria	Caulobacterales	Hyphomonadaceae	Hirschia		2.62575	Corn	2.3658	0.000580457
Bacteria	Proteobacteria	Alphaproteobacteria	Caulobacterales	Hyphomonadaceae	Woodsholea		3.1806	Corn	2.81295	0.000121469
Bacteria	Proteobacteria	Alphaproteobacteria	Caulobacterales	Hyphomonadaceae	Woodsholea	unculturedbacterium	3.12678	Corn	2.78511	0.000243125
Bacteria	Proteobacteria	Alphaproteobacteria	Caulobacterales	Hyphomonadaceae			3.28738	Corn	2.91224	0.000224298
Bacteria	Proteobacteria	Alphaproteobacteria	Caulobacterales				4.06251	Corn	3.27931	0.00129524
Bacteria	Proteobacteria	Alphaproteobacteria	Rhizobiales	A0839	unculturedbacterium		2.80556	Corn	2.43346	1.39e-05
Bacteria	Proteobacteria	Alphaproteobacteria	Rhizobiales	A0839			2.80556	Corn	2.43346	1.39e-05
Bacteria	Proteobacteria	Alphaproteobacteria	Rhizobiales	Bradyrhizobiaceae	Bradyrhizobium		4.70576	Corn	4.13147	7.25e-06
Bacteria	Proteobacteria	Alphaproteobacteria	Rhizobiales	Bradyrhizobiaceae	Bradyrhizobium	unculturedBradyrhizobiumsp_	4.70554	Corn	4.13119	7.25e-06
Bacteria	Proteobacteria	Alphaproteobacteria	Rhizobiales	Bradyrhizobiaceae	Rhodopseudomonas		3.31557	Corn	2.81229	0.0102369
Bacteria	Proteobacteria	Alphaproteobacteria	Rhizobiales	Bradyrhizobiaceae	Rhodopseudomonas	unculturedbacterium	3.31557	Corn	2.81229	0.0102369
Bacteria	Proteobacteria	Alphaproteobacteria	Rhizobiales	Bradyrhizobiaceae	uncultured		3.16285	Corn	2.69015	0.00287383
Bacteria	Proteobacteria	Alphaproteobacteria	Rhizobiales	Bradyrhizobiaceae	uncultured	unculturedbacterium	3.11182	Corn	2.64359	0.0111421
Bacteria	Proteobacteria	Alphaproteobacteria	Rhizobiales	Bradyrhizobiaceae	uncultured	unculturedalphaproteobacterium	2.20759	Corn	2.51219	0.00111642
Bacteria	Proteobacteria	Alphaproteobacteria	Rhizobiales	Bradyrhizobiaceae			4.77246	Corn	4.15662	2.33e-06
Bacteria	Proteobacteria	Alphaproteobacteria	Rhizobiales	Hyphomicrobiaceae	Devosia	Devosiasp_GSM_205	3.22055	Corn	2.85956	1.43e-05
Bacteria	Proteobacteria	Alphaproteobacteria	Rhizobiales	Hyphomicrobiaceae	Rhodoplanes		3.43669	Corn	3.0034	0.000947816
Bacteria	Proteobacteria	Alphaproteobacteria	Rhizobiales	Hyphomicrobiaceae	Rhodoplanes	unculturedbacterium	3.41342	Corn	2.98858	0.00105266
Bacteria	Proteobacteria	Alphaproteobacteria	Rhizobiales	Hyphomicrobiaceae			4.35884	Corn	3.67249	0.00143499
Bacteria	Proteobacteria	Alphaproteobacteria	Rhizobiales	JG34_KF_361	unculturedalphaproteobacterium		1.81619	Corn	2.34203	0.000164834
Bacteria	Proteobacteria	Alphaproteobacteria	Rhizobiales	JG34_KF_361			1.92296	Corn	2.43974	3.35e-05
Bacteria	Proteobacteria	Alphaproteobacteria	Rhizobiales	Methylobacteriaceae	Microvirga		1.84407	Corn	2.74133	0.00372979
Bacteria	Proteobacteria	Alphaproteobacteria	Rhizobiales	MNG7	unculturedbacterium		3.00466	Corn	2.60383	0.00860794
Bacteria	Proteobacteria	Alphaproteobacteria	Rhizobiales	MNG7			3.00466	Corn	2.60383	0.00860794
Bacteria	Proteobacteria	Alphaproteobacteria	Rhizobiales	Phyllobacteriaceae	Mesorhizobium	Mesorhizobiumsp_CCBAT25126	2.06111	Corn	2.19738	0.00572947
Bacteria	Proteobacteria	Alphaproteobacteria	Rhizobiales	Phyllobacteriaceae	Nitratireductor		3.12043	Corn	2.65829	1.64e-05
Bacteria	Proteobacteria	Alphaproteobacteria	Rhizobiales	Phyllobacteriaceae	Nitratireductor	unculturedbacterium	3.12043	Corn	2.65829	1.64e-05
Bacteria	Proteobacteria	Alphaproteobacteria	Rhizobiales	Phyllobacteriaceae			4.71221	Corn	4.16006	5.97e-05
Bacteria	Proteobacteria	Alphaproteobacteria	Rhizobiales	RhizobialesIncertaeSedis	Bauldia		1.91727	Corn	2.30514	0.000123475
Bacteria	Proteobacteria	Alphaproteobacteria	Rhizobiales	RhizobialesIncertaeSedis	Bauldia	unculturedbacterium	1.84252	Corn	2.2802	0.000367053
Bacteria	Proteobacteria	Alphaproteobacteria	Rhizobiales	RhizobialesIncertaeSedis			3.98726	Corn	3.46892	0.000283169
Bacteria	Proteobacteria	Alphaproteobacteria	Rhizobiales	Xanthobacteraceae	Variibacter		3.52221	Corn	3.11845	3.6e-05
Bacteria	Proteobacteria	Alphaproteobacteria	Rhizobiales	Xanthobacteraceae	Variibacter	unculturedbacterium	3.48331	Corn	3.08005	5.27e-05
Bacteria	Proteobacteria	Alphaproteobacteria	Rhizobiales				5.22013	Corn	4.56786	6.31e-06
Bacteria	Proteobacteria	Alphaproteobacteria	Rhodobacterales	Rhodobacteraceae			1.78713	Corn	2.35079	0.00517805
Bacteria	Proteobacteria	Alphaproteobacteria	Rhodobacterales				1.78713	Corn	2.35031	0.00517805
Bacteria	Proteobacteria	Alphaproteobacteria	Rhodospirillales	I_10	unculturedbacterium		2.87406	Corn	2.5563	0.000281305
Bacteria	Proteobacteria	Alphaproteobacteria	Rhodospirillales	I_10			2.87406	Corn	2.5563	0.000281305
Bacteria	Proteobacteria	Alphaproteobacteria	Rhodospirillales	ML80	unculturedbacterium		2.23212	Corn	2.01086	1.69e-06
Bacteria	Proteobacteria	Alphaproteobacteria	Rhodospirillales	ML80			2.27314	Corn	2.02644	1.71e-05
Bacteria	Proteobacteria	Alphaproteobacteria	Rhodospirillales	Rhodospirillaceae	Defluviicoccus		2.24142	Corn	2.22715	0.000188967
Bacteria	Proteobacteria	Alphaproteobacteria	Rhodospirillales	Rhodospirillaceae	Defluviicoccus	unculturedproteobacterium	2.24142	Corn	2.17427	2.68e-05
Bacteria	Proteobacteria	Alphaproteobacteria	Rhodospirillales	Rhodospirillaceae	Dongia	unculturedRhodospirillalesbacterium	3.92947	Corn	3.38221	0.00158853
Bacteria	Proteobacteria	Alphaproteobacteria	Rhodospirillales	RhodospirillalesIncertaeSedis	Reyranella		3.46429	Corn	3.0345	2.14e-05
Bacteria	Proteobacteria	Alphaproteobacteria	Rhodospirillales	RhodospirillalesIncertaeSedis	Reyranella	unculturedbacterium	3.44014	Corn	3.00539	2.14e-05
Bacteria	Proteobacteria	Alphaproteobacteria	Rhodospirillales	RhodospirillalesIncertaeSedis	Reyranella	unculturedproteobacterium	2.19725	Corn	2.21946	0.00141841
Bacteria	Proteobacteria	Alphaproteobacteria	Rhodospirillales	RhodospirillalesIncertaeSedis			3.46487	Corn	3.03488	2.44e-05
Bacteria	Proteobacteria	Alphaproteobacteria	Rickettsiales	RB446	unculturedbacterium		2.27212	Corn	2.29656	0.000851962
Bacteria	Proteobacteria	Alphaproteobacteria	Rickettsiales	RB446			2.27212	Corn	2.29656	0.000851962
Bacteria	Proteobacteria	Alphaproteobacteria	Sphingomonadales	JG34_KF_161	unculturedSphingomonadaceaebacterium		3.6821	Corn	3.3421	0.000355347
Bacteria	Proteobacteria	Alphaproteobacteria	Sphingomonadales	JG34_KF_161			3.68909	Corn	3.34702	0.000444457
Bacteria	Proteobacteria	Alphaproteobacteria	Sphingomonadales				4.29491	Corn	3.77443	0.000947816
Bacteria	Proteobacteria	Alphaproteobacteria					5.37935	Corn	4.68343	1.25e-05
Bacteria	Proteobacteria	Betaproteobacteria	Nitrosomonadales	Nitrosomonadaceae	uncultured	unculturedbetaproteobacterium	1.45144	Corn	3.12857	0.000436838
Bacteria	Proteobacteria	Betaproteobacteria	Nitrosomonadales	Nitrosomonadaceae	uncultured	unculturedbacterium	2.73426	Corn	2.40189	0.0153448
Bacteria	Proteobacteria	Betaproteobacteria	Rhodocyclales	Rhodocyclaceae	Azonexus	unculturedbacterium	1.9733	Corn	2.28665	0.00132573
Bacteria	Proteobacteria	Betaproteobacteria	Rhodocyclales	Rhodocyclaceae	Azonexus		1.9733	Corn	2.28517	0.00132573
Bacteria	Proteobacteria	Betaproteobacteria	Rhodocyclales	Rhodocyclaceae			2.78583	Corn	2.41707	0.00988319
Bacteria	Proteobacteria	Betaproteobacteria	Rhodocyclales				2.78583	Corn	2.41707	0.00988319
Bacteria	Proteobacteria	Deltaproteobacteria	Desulfuromonadales				1.38248	Corn	2.77261	0.00343678
Bacteria	Proteobacteria	Deltaproteobacteria	GR_WP33_30	unculturedproteobacterium			1.90893	Corn	2.37457	0.0336932
Bacteria	Proteobacteria	Deltaproteobacteria	Myxococcales	Cystobacteraceae	Anaeromyxobacter		2.07295	Corn	2.2771	0.0352061
Bacteria	Proteobacteria	Deltaproteobacteria	Myxococcales	Cystobacteraceae			2.07765	Corn	2.27318	0.0352061
Bacteria	Proteobacteria	Deltaproteobacteria	Myxococcales	mle1_27	unculturedbacterium		2.4968	Corn	2.27131	1.11e-05
Bacteria	Proteobacteria	Deltaproteobacteria	Myxococcales	mle1_27			2.67006	Corn	2.07199	0.031191
Bacteria	Proteobacteria	Deltaproteobacteria	Myxococcales	Polyangiaceae	Sorangium	uncultureddeltaproteobacterium	2.75534	Corn	2.46126	0.00347912
Bacteria	Proteobacteria	Deltaproteobacteria	Myxococcales	Sandaracinaceae	uncultured	uncultureddeltaproteobacterium	2.24182	Corn	2.17543	0.0158047
Bacteria	Proteobacteria	Deltaproteobacteria	Myxococcales	uncultured	unculturedbacterium		2.16874	Corn	2.5103	0.000371629
Bacteria	Proteobacteria	Gammaproteobacteria	Legionellales	Coxiellaceae	Aquicella		3.87533	Corn	3.39125	4.09e-05
Bacteria	Proteobacteria	Gammaproteobacteria	Legionellales	Coxiellaceae	Coxiella		2.61541	Corn	2.23711	0.03851
Bacteria	Proteobacteria	Gammaproteobacteria	Legionellales	Coxiellaceae			3.96287	Corn	3.39563	0.00175706
Bacteria	Proteobacteria	Gammaproteobacteria	Legionellales	Legionellaceae			3.70363	Corn	3.35112	0.00236618
Bacteria	Proteobacteria	Gammaproteobacteria	Legionellales				4.15334	Corn	3.6733	0.00129524
Bacteria	Proteobacteria	Gammaproteobacteria	NKB5	unculturedbacterium			3.50048	Corn	2.91515	0.0197211
Bacteria	Proteobacteria	Gammaproteobacteria	NKB5				3.53213	Corn	2.95601	0.0131684
Bacteria	Proteobacteria	Gammaproteobacteria	Xanthomonadales	Xanthomonadaceae	Lysobacter	unculturedbacterium	3.24864	Corn	2.92911	0.000221865
Bacteria	Proteobacteria	Gammaproteobacteria	Xanthomonadales	XanthomonadalesIncertaeSedis	Steroidobacter	Pseudomonassp_VM15C	3.71895	Corn	3.37549	4.14e-06
Bacteria	Proteobacteria	Gammaproteobacteria	Xanthomonadales				5.01542	Corn	4.30805	9.55e-06
Bacteria	SHA_109						2.1542	Corn	2.10383	0.00793895
Bacteria	Tenericutes	Mollicutes	Entomoplasmatales	Spiroplasmataceae	Spiroplasma	unculturedSpiroplasmasp_	2.11378	Corn	2.02254	6.6e-05
Bacteria	Tenericutes	Mollicutes	Entomoplasmatales	Spiroplasmataceae	Spiroplasma		2.11378	Corn	2.02251	6.6e-05
Bacteria	Tenericutes	Mollicutes	Entomoplasmatales	Spiroplasmataceae			2.11378	Corn	2.02251	6.6e-05
Bacteria	Tenericutes	Mollicutes	Entomoplasmatales				2.11378	Corn	2.0225	6.6e-05
Bacteria	Tenericutes	Mollicutes					2.11686	Corn	2.02146	0.000363846
Bacteria	Tenericutes						2.11686	Corn	2.02145	0.000363846
Bacteria	Verrucomicrobia	OPB35soilgroup					3.38076	Corn	2.89801	0.00723607
Bacteria	Verrucomicrobia	Opitutae	Opitutales	Opitutaceae	Opitutus		3.44224	Corn	2.88354	0.00662169
Bacteria	Verrucomicrobia	Opitutae	Opitutales	Opitutaceae	Opitutus	unculturedbacterium	3.37767	Corn	2.79876	0.0213297
Bacteria	Verrucomicrobia	Opitutae	Opitutales	Opitutaceae	Opitutus	unculturedsoilbacterium	2.38074	Corn	2.20205	0.00898252
Bacteria	Verrucomicrobia	Opitutae	Opitutales	Opitutaceae			3.44224	Corn	2.88354	0.00662169
Bacteria	Verrucomicrobia	Opitutae	Opitutales				3.44224	Corn	2.88354	0.00662169
Bacteria	Verrucomicrobia	Opitutae					3.45196	Corn	2.83104	0.0197211
Bacteria	Verrucomicrobia	Spartobacteria	Chthoniobacterales	DA101soilgroup	unculturedbacterium		4.16061	Corn	3.75538	9.79e-05
Bacteria	Verrucomicrobia	Spartobacteria	Chthoniobacterales	DA101soilgroup			4.18772	Corn	3.77467	0.000140484

## Sheet: Fall2016_Soybean
Table S6 C) Results of LEfSe enrichment analyses comprised of LDA scores and p-values for differential abundance analyses for Fall 2016 Soybean crop sequences.
The class indicates the crop species, the P-value indicates significant differences in relative abundance with the kruskal-wallis test.
Taxonomy	Phylum	Class	Order	Family	Genus	Species	LeSeF	Class	LDA Score	P-value
Bacteria	Actinobacteria	Actinobacteria	Streptomycetales	Streptomycetaceae			5.12838	Soybean	4.5564	0.00214444
Bacteria	Actinobacteria	Actinobacteria	Streptomycetales	Streptomycetaceae	Streptomyces	unculturedbacterium	4.70547	Soybean	4.18138	0.00504985
Bacteria	Actinobacteria	Actinobacteria	Streptomycetales	Streptomycetaceae	Streptomyces	unculturedactinobacterium	2.84956	Soybean	2.76243	0.0352061
Bacteria	Actinobacteria	Actinobacteria	Streptomycetales				5.12838	Soybean	4.5564	0.00214444
Bacteria	Actinobacteria	Actinobacteria	Streptosporangiales	Thermomonosporaceae	Actinoallomurus	Actinomadurasp_RS_52	2.90064	Soybean	2.65717	0.00402659
Bacteria	Bacteroidetes	Cytophagia	Cytophagales	Cytophagaceae	uncultured	unculturedbacterium	3.89869	Soybean	3.15679	0.0479916
Bacteria	Bacteroidetes	Cytophagia	Cytophagales	Cytophagaceae	Cytophaga		2.20822	Soybean	2.35143	0.00952109
Bacteria	Bacteroidetes	Cytophagia	Cytophagales	Cytophagaceae	Cytophaga	unculturedbacterium	2.20822	Soybean	2.35017	0.00952109
Bacteria	Bacteroidetes	Sphingobacteriia	Sphingobacteriales	Chitinophagaceae			4.94375	Soybean	4.19125	0.000496459
Bacteria	Bacteroidetes	Sphingobacteriia	Sphingobacteriales	Chitinophagaceae	Niastella		4.57567	Soybean	4.0648	0.000688501
Bacteria	Bacteroidetes	Sphingobacteriia	Sphingobacteriales	Chitinophagaceae	Niastella	unculturedsoilbacterium	3.75434	Soybean	3.4667	4.07e-05
Bacteria	Bacteroidetes	Sphingobacteriia	Sphingobacteriales	Chitinophagaceae	Chitinophaga	Chitinophaga japonensis	3.18648	Soybean	2.94888	0.0394989
Bacteria	Proteobacteria	Alphaproteobacteria	Rickettsiales	Mitochondria			1.65706	Soybean	2.80254	0.0023612
Bacteria	Proteobacteria	Alphaproteobacteria	Sphingomonadales	Sphingomonadaceae	Sphingomonas	unculturedproteobacterium	2.11023	Soybean	2.79367	0.000837112
Bacteria	Proteobacteria	Betaproteobacteria	Burkholderiales	Burkholderiaceae	CandidatusGlomeribacter		2.76854	Soybean	2.53426	7.62e-05
Bacteria	Proteobacteria	Betaproteobacteria	Burkholderiales	Burkholderiaceae	CandidatusGlomeribacter	unculturedbacterium	2.68479	Soybean	2.47632	2.29e-05
Bacteria	Proteobacteria	Betaproteobacteria	Burkholderiales	Comamonadaceae			5.15982	Soybean	4.66907	1.5e-06
Bacteria	Proteobacteria	Betaproteobacteria	Burkholderiales	Comamonadaceae	Rhizobacter	unculturedbacterium	4.56402	Soybean	4.14956	7.66e-05
Bacteria	Proteobacteria	Betaproteobacteria	Burkholderiales	Comamonadaceae	Rhizobacter		4.56402	Soybean	4.14956	7.66e-05
Bacteria	Proteobacteria	Betaproteobacteria	Burkholderiales	Comamonadaceae	Leptothrix		4.30853	Soybean	3.95555	8.33e-06
Bacteria	Proteobacteria	Betaproteobacteria	Burkholderiales	Comamonadaceae	Leptothrix	unculturedbacterium	4.30853	Soybean	3.95555	8.33e-06
Bacteria	Proteobacteria	Betaproteobacteria	Burkholderiales	Comamonadaceae	Aquincola	unculturedbacterium	4.33625	Soybean	3.9549	2.44e-05
Bacteria	Proteobacteria	Betaproteobacteria	Burkholderiales	Comamonadaceae	uncultured	Coleochaete orbicularis	4.31821	Soybean	3.92375	3.6e-05
Bacteria	Proteobacteria	Betaproteobacteria	Burkholderiales	Comamonadaceae	uncultured		4.3477	Soybean	3.8914	0.000444457
Bacteria	Proteobacteria	Betaproteobacteria	Burkholderiales	Oxalobacteraceae	Pseudoduganella	unculturedbacterium	1.64931	Soybean	2.77963	0.000526954
Bacteria	Proteobacteria	Betaproteobacteria	Burkholderiales	Oxalobacteraceae	Pseudoduganella		1.64931	Soybean	2.77962	0.000526954
Bacteria	Proteobacteria	Betaproteobacteria	Burkholderiales				5.23358	Soybean	4.74463	1.5e-06
Bacteria	Proteobacteria	Betaproteobacteria	Methylophilales	Methylophilaceae	Methylotenera	unculturedMethylophilaceaebacterium	1.84198	Soybean	2.76074	0.00192211
Bacteria	Proteobacteria	Betaproteobacteria	Methylophilales	Methylophilaceae	Methylotenera		1.84198	Soybean	2.75981	0.00192211
Bacteria	Proteobacteria	Betaproteobacteria					5.23758	Soybean	4.73669	1.5e-06
Bacteria	Proteobacteria	Deltaproteobacteria	Myxococcales	Haliangiaceae			4.84485	Soybean	4.43678	3.11e-06
Bacteria	Proteobacteria	Deltaproteobacteria	Myxococcales	Haliangiaceae	Haliangium		4.84485	Soybean	4.43678	3.11e-06
Bacteria	Proteobacteria	Deltaproteobacteria	Myxococcales	Haliangiaceae	Haliangium	unculturedbacterium	4.75078	Soybean	4.3338	7.25e-06
Bacteria	Proteobacteria	Deltaproteobacteria	Myxococcales	Haliangiaceae	Haliangium	uncultureddeltaproteobacterium	4.12738	Soybean	3.81323	4.09e-05
Bacteria	Proteobacteria	Deltaproteobacteria	Myxococcales	mle1_27	unculturedMyxococcalesbacterium		2.77677	Soybean	2.43643	0.004447
Bacteria	Proteobacteria	Deltaproteobacteria	Myxococcales	Sandaracinaceae	uncultured	unculturedsoilbacterium	2.84015	Soybean	2.61056	0.000146091
Bacteria	Proteobacteria	Deltaproteobacteria	Myxococcales				4.9264	Soybean	4.44777	5.49e-06
Bacteria	Proteobacteria	Deltaproteobacteria	Oligoflexales	Oligoflexaceae			3.02972	Soybean	2.65615	0.00419119
Bacteria	Proteobacteria	Deltaproteobacteria					4.95873	Soybean	4.46196	5.49e-06
Bacteria	Verrucomicrobia	Spartobacteria	Chthoniobacterales	Xiphinematobacteraceae			2.37028	Soybean	2.02734	0.00201006
Bacteria	Verrucomicrobia	Spartobacteria	Chthoniobacterales	Xiphinematobacteraceae	CandidatusXiphinematobacter		2.37028	Soybean	2.00412	0.00201006

## Sheet: Fall2016_Corn
Table S6 D) Results of LEfSe enrichment analyses comprised of LDA scores and p-values for differential abundance analyses for Fall 2016 Corn crop sequences.
The class indicates the crop species, the P-value indicates significant differences in relative abundance with the kruskal-wallis test.
Taxonomy	Phylum	Class	Order	Family	Genus	Species	LeSeF	Class	LDA Score	P-value
Bacteria	Acidobacteria	Acidobacteria	Subgroup17	unculturedAcidobacteriabacterium			2.23196	Corn	2.57347	0.00437971
Bacteria	Acidobacteria	Acidobacteria	Subgroup3	TnknownFamily	CandidatusSolibacter	unculturedbacterium	3.21644	Corn	2.76394	0.029984
Bacteria	Acidobacteria	Acidobacteria	Subgroup4	RB41	unculturedbacterium		2.33453	Corn	2.44592	0.0196981
Bacteria	Acidobacteria	Acidobacteria	Subgroup6	unculturedAcidobacteriabacterium			3.04317	Corn	2.52533	0.000496459
Bacteria	Acidobacteria	Acidobacteria	Subgroup6	unculturedbacterium			4.13503	Corn	3.68611	8.33e-06
Bacteria	Acidobacteria	Acidobacteria	Subgroup6				4.17733	Corn	3.71686	9.55e-06
Bacteria	Acidobacteria	Acidobacteria					4.37431	Corn	3.90031	6.31e-06
Bacteria	Acidobacteria	Holophagae	Subgroup10	ABS_19			3.13391	Corn	2.67516	0.000554089
Bacteria	Acidobacteria	Holophagae	Subgroup10	ABS_19	unculturedAcidobacteriabacterium		2.87339	Corn	2.47461	0.00236506
Bacteria	Acidobacteria	Holophagae	Subgroup10				3.16838	Corn	2.68518	0.000766537
Bacteria	Acidobacteria	Holophagae	Subgroup7	unculturedbacterium			2.52909	Corn	2.35991	0.0149375
Bacteria	Acidobacteria	Holophagae	Subgroup7				2.59992	Corn	2.3998	0.0109308
Bacteria	Acidobacteria	Holophagae					3.38532	Corn	2.92689	0.00236618
Bacteria	Acidobacteria						4.41703	Corn	3.94415	6.31e-06
Bacteria	Actinobacteria	Acidimicrobiia	Acidimicrobiales	Acidimicrobiaceae			2.91185	Corn	2.39807	0.000496459
Bacteria	Actinobacteria	Acidimicrobiia	Acidimicrobiales	Acidimicrobiaceae	CL500_29marinegroup		2.59927	Corn	2.35856	0.00104124
Bacteria	Actinobacteria	Acidimicrobiia	Acidimicrobiales	Acidimicrobiaceae	uncultured		2.60056	Corn	2.0453	0.0101659
Bacteria	Actinobacteria	Acidimicrobiia	Acidimicrobiales	Acidimicrobiaceae	uncultured	unculturedbacterium	2.58129	Corn	2.02258	0.0142077
Bacteria	Actinobacteria	Acidimicrobiia	Acidimicrobiales	Iamiaceae	Iamia		2.2303	Corn	2.25816	0.0128554
Bacteria	Actinobacteria	Acidimicrobiia	Acidimicrobiales	Iamiaceae			2.2303	Corn	2.23048	0.0128554
Bacteria	Actinobacteria	Acidimicrobiia	Acidimicrobiales	uncultured			3.21968	Corn	2.84789	7.25e-06
Bacteria	Actinobacteria	Acidimicrobiia	Acidimicrobiales	uncultured	unculturedbacterium		3.06999	Corn	2.72287	1.25e-05
Bacteria	Actinobacteria	Acidimicrobiia	Acidimicrobiales	uncultured	unculturedactinobacterium		2.61515	Corn	2.34994	0.000155981
Bacteria	Actinobacteria	Acidimicrobiia	Acidimicrobiales				3.44334	Corn	3.00574	1.87e-05
Bacteria	Actinobacteria	Acidimicrobiia					3.44334	Corn	3.00574	1.87e-05
Bacteria	Actinobacteria	Actinobacteria	Frankiales	Frankiaceae			2.73061	Corn	2.45635	0.000105953
Bacteria	Actinobacteria	Actinobacteria	Frankiales	Frankiaceae	Jatrophihabitans		2.70938	Corn	2.43875	0.000684512
Bacteria	Actinobacteria	Actinobacteria	Frankiales	Frankiaceae	Jatrophihabitans	unculturedbacterium	2.52369	Corn	2.28792	0.000526954
Bacteria	Actinobacteria	Actinobacteria	Frankiales	Sporichthyaceae	uncultured	unculturedactinobacterium	1.98541	Corn	2.51058	0.000240129
Bacteria	Actinobacteria	Actinobacteria	Kineosporiales	Kineosporiaceae			4.02981	Corn	3.70333	1.64e-05
Bacteria	Actinobacteria	Actinobacteria	Kineosporiales	Kineosporiaceae	Kineosporia	unculturedbacterium	4.02498	Corn	3.70292	3.16e-05
Bacteria	Actinobacteria	Actinobacteria	Kineosporiales	Kineosporiaceae	Kineosporia		4.02498	Corn	3.70292	3.16e-05
Bacteria	Actinobacteria	Actinobacteria	Kineosporiales				4.02981	Corn	3.70333	1.64e-05
Bacteria	Actinobacteria	Actinobacteria	Micrococcales	Cellulomonadaceae	Actinotalea		1.84138	Corn	2.53505	0.00105089
Bacteria	Actinobacteria	Actinobacteria	Propionibacteriales	Nocardioidaceae			4.04717	Corn	3.63773	0.000200193
Bacteria	Actinobacteria	Actinobacteria	Propionibacteriales	Nocardioidaceae	Kribbella		3.97917	Corn	3.57879	0.000444457
Bacteria	Actinobacteria	Actinobacteria	Propionibacteriales	Nocardioidaceae	Kribbella	unculturedbacterium	3.9791	Corn	3.5787	0.000444457
Bacteria	Actinobacteria	Actinobacteria	Propionibacteriales	Nocardioidaceae	Nocardioides		3.06513	Corn	2.65417	4.64e-05
Bacteria	Actinobacteria	Actinobacteria	Propionibacteriales	Nocardioidaceae	Nocardioides	unculturedbacterium	3.03957	Corn	2.63037	3.6e-05
Bacteria	Actinobacteria	Actinobacteria	Propionibacteriales	Nocardioidaceae	Aeromicrobium		2.51849	Corn	2.32731	0.0228267
Bacteria	Actinobacteria	Actinobacteria	Propionibacteriales	Nocardioidaceae	Aeromicrobium	unculturedbacterium	2.51849	Corn	2.32731	0.0228267
Bacteria	Actinobacteria	Actinobacteria	Propionibacteriales				4.05125	Corn	3.64033	0.000200193
Bacteria	Actinobacteria	Thermoleophilia	Gaiellales	uncultured			2.73278	Corn	2.38882	3.16e-05
Bacteria	Actinobacteria	Thermoleophilia	Gaiellales	uncultured	unculturedbacterium		2.64242	Corn	2.30096	5.97e-05
Bacteria	Actinobacteria	Thermoleophilia	Gaiellales				2.81183	Corn	2.43878	5.27e-05
Bacteria	Actinobacteria	Thermoleophilia	Solirubrobacterales	0319_6M6	unculturedbacterium		2.16786	Corn	2.40606	0.000511847
Bacteria	Actinobacteria	Thermoleophilia	Solirubrobacterales	0319_6M6			2.16786	Corn	2.40213	0.000511847
Bacteria	Actinobacteria	Thermoleophilia	Solirubrobacterales	480_2			2.66783	Corn	2.3806	5.43e-06
Bacteria	Actinobacteria	Thermoleophilia	Solirubrobacterales	480_2	unculturedbacterium		2.58179	Corn	2.32971	8.17e-06
Bacteria	Actinobacteria	Thermoleophilia	Solirubrobacterales	Elev_16S_1332	unculturedbacterium		1.88568	Corn	2.70316	3.12e-05
Bacteria	Actinobacteria	Thermoleophilia	Solirubrobacterales	Elev_16S_1332			1.88568	Corn	2.69987	3.12e-05
Bacteria	Actinobacteria	Thermoleophilia	Solirubrobacterales	Solirubrobacteraceae			2.67422	Corn	2.36602	2.44e-05
Bacteria	Actinobacteria	Thermoleophilia	Solirubrobacterales	Solirubrobacteraceae	Solirubrobacter		2.67422	Corn	2.36602	2.44e-05
Bacteria	Actinobacteria	Thermoleophilia	Solirubrobacterales	Solirubrobacteraceae	Solirubrobacter	SolirubrobactersoliDSM22325	2.51141	Corn	2.31197	1.28e-05
Bacteria	Actinobacteria	Thermoleophilia	Solirubrobacterales	TM146	unculturedbacterium		1.82008	Corn	2.26971	2.23e-06
Bacteria	Actinobacteria	Thermoleophilia	Solirubrobacterales	TM146			2.03211	Corn	2.23562	9.7e-05
Bacteria	Actinobacteria	Thermoleophilia	Solirubrobacterales				3.15217	Corn	2.76997	2.7e-06
Bacteria	Actinobacteria	Thermoleophilia					3.31555	Corn	2.89135	3.11e-06
Bacteria	Armatimonadetes						3.84732	Corn	3.27696	5.27e-05
Bacteria	Bacteroidetes	Sphingobacteriia	Sphingobacteriales	Sphingobacteriaceae	Pedobacter	unculturedbacterium	2.82184	Corn	2.5117	0.0207553
Bacteria	Chlamydiae	Chlamydiae	Chlamydiales	Parachlamydiaceae			3.56919	Corn	3.21759	0.00105266
Bacteria	Chlamydiae	Chlamydiae	Chlamydiales	Parachlamydiaceae	Neochlamydia		3.39408	Corn	3.1008	0.00183823
Bacteria	Chlamydiae	Chlamydiae	Chlamydiales	Parachlamydiaceae	CandidatusProtochlamydia		2.69936	Corn	2.43175	0.00313502
Bacteria	Chlamydiae	Chlamydiae	Chlamydiales	Parachlamydiaceae	CandidatusMesochlamydia	CandidatusMesochlamydiaelodeae	1.9028	Corn	2.3663	0.00557412
Bacteria	Chlamydiae	Chlamydiae	Chlamydiales	Parachlamydiaceae	CandidatusMesochlamydia		1.9028	Corn	2.35905	0.00557412
Bacteria	Chlamydiae	Chlamydiae	Chlamydiales	Simkaniaceae			2.87106	Corn	2.49547	0.000311322
Bacteria	Chlamydiae	Chlamydiae	Chlamydiales	Simkaniaceae	uncultured	unculturedbacterium	2.04261	Corn	2.17469	1.26e-05
Bacteria	Chlamydiae	Chlamydiae	Chlamydiales	Simkaniaceae	uncultured		2.29901	Corn	2.1699	0.000543057
Bacteria	Chlamydiae	Chlamydiae	Chlamydiales				3.65433	Corn	3.27999	0.00015822
Bacteria	Chlamydiae	Chlamydiae					3.65433	Corn	3.27999	0.00015822
Bacteria	Chlamydiae						3.65433	Corn	3.27999	0.00015822
Bacteria	Chlorobi	Chlorobia	Chlorobiales	OPB56			2.67638	Corn	2.41087	5.81e-06
Bacteria	Chlorobi	Chlorobia	Chlorobiales	OPB56	unculturedbacterium		2.67638	Corn	2.41087	5.81e-06
Bacteria	Chlorobi	Chlorobia	Chlorobiales				2.82943	Corn	2.51074	1.74e-05
Bacteria	Chlorobi	Chlorobia					2.82943	Corn	2.51074	1.74e-05
Bacteria	Chlorobi						2.82943	Corn	2.51074	1.74e-05
Bacteria	Chloroflexi	Anaerolineae	Anaerolineales	Anaerolineaceae	uncultured	unculturedbacterium	3.97122	Corn	3.28069	0.00939768
Bacteria	Chloroflexi	KD4_96	unculturedbacterium				2.99504	Corn	2.46918	0.0041983
Bacteria	Chloroflexi	KD4_96					2.99692	Corn	2.47206	0.0041983
Bacteria	Chloroflexi	Thermomicrobia	JG30_KF_CM45	unculturedbacterium			2.42282	Corn	2.44901	0.000858483
Bacteria	Chloroflexi	Thermomicrobia	JG30_KF_CM45				2.43615	Corn	2.40831	0.000955073
Bacteria	Chloroflexi	Thermomicrobia					2.47654	Corn	2.47719	0.00067418
Bacteria	Chloroflexi	TK10	unculturedbacterium				2.68315	Corn	2.4097	0.00027945
Bacteria	Chloroflexi	TK10					2.68439	Corn	2.40466	0.000350822
Bacteria	Elusimicrobia	Elusimicrobia	LineageIIb	unculturedbacterium			1.91485	Corn	2.42781	0.000754745
Bacteria	Elusimicrobia	Elusimicrobia	LineageIIb				2.08144	Corn	2.22896	0.00176563
Bacteria	Elusimicrobia	Elusimicrobia					2.45906	Corn	2.2142	0.00372979
Bacteria	Elusimicrobia						2.45906	Corn	2.2142	0.00372979
Bacteria	Gemmatimonadetes	Gemmatimonadetes	Gemmatimonadales	Gemmatimonadaceae			4.00793	Corn	3.58363	1.5e-06
Bacteria	Gemmatimonadetes	Gemmatimonadetes	Gemmatimonadales	Gemmatimonadaceae	Gemmatimonas		3.7317	Corn	3.30113	1.5e-06
Bacteria	Gemmatimonadetes	Gemmatimonadetes	Gemmatimonadales	Gemmatimonadaceae	uncultured		3.68059	Corn	3.26754	4.14e-06
Bacteria	Gemmatimonadetes	Gemmatimonadetes	Gemmatimonadales	Gemmatimonadaceae	uncultured	unculturedbacterium	3.63426	Corn	3.25589	1.3e-06
Bacteria	Gemmatimonadetes	Gemmatimonadetes	Gemmatimonadales	Gemmatimonadaceae	Gemmatimonas	unculturedbacterium	3.65843	Corn	3.21532	4.77e-06
Bacteria	Gemmatimonadetes	Gemmatimonadetes	Gemmatimonadales	Gemmatimonadaceae	Gemmatimonas	unculturedGemmatimonadetesbacterium	2.70647	Corn	2.44291	0.00822358
Bacteria	Gemmatimonadetes	Gemmatimonadetes	Gemmatimonadales	Gemmatimonadaceae	Gemmatimonas	unculturedsoilbacterium	2.34763	Corn	2.2592	2.91e-05
Bacteria	Gemmatimonadetes	Gemmatimonadetes	Gemmatimonadales	Gemmatimonadaceae	uncultured	unculturedGemmatimonadetesbacterium	2.49883	Corn	2.15836	1.84e-05
Bacteria	Gemmatimonadetes	Gemmatimonadetes	Gemmatimonadales				4.00793	Corn	3.58363	1.5e-06
Bacteria	Gemmatimonadetes	Gemmatimonadetes					4.01097	Corn	3.58405	1.5e-06
Bacteria	Gemmatimonadetes						4.01097	Corn	3.58405	1.5e-06
Bacteria	Planctomycetes	Phycisphaerae	WD2101soilgroup	unculturedbacterium			3.5352	Corn	3.17792	0.000252467
Bacteria	Planctomycetes	Phycisphaerae	WD2101soilgroup	unculturedPlanctomycetalesbacterium			1.68825	Corn	2.23737	0.000306705
Bacteria	Planctomycetes	Phycisphaerae	WD2101soilgroup				3.6386	Corn	3.25484	4.64e-05
Bacteria	Planctomycetes	Phycisphaerae					3.72427	Corn	3.20098	0.00175706
Bacteria	Planctomycetes	Planctomycetacia	Planctomycetales	Planctomycetaceae			4.6148	Corn	4.12208	7.11e-07
Bacteria	Planctomycetes	Planctomycetacia	Planctomycetales	Planctomycetaceae	uncultured		4.01147	Corn	3.58729	7.11e-07
Bacteria	Planctomycetes	Planctomycetacia	Planctomycetales	Planctomycetaceae	uncultured	unculturedbacterium	3.93498	Corn	3.52124	1.5e-06
Bacteria	Planctomycetes	Planctomycetacia	Planctomycetales	Planctomycetaceae	Planctomyces		3.86092	Corn	3.47636	7.25e-06
Bacteria	Planctomycetes	Planctomycetacia	Planctomycetales	Planctomycetaceae	Planctomyces	unculturedbacterium	3.78788	Corn	3.42754	2.02e-06
Bacteria	Planctomycetes	Planctomycetacia	Planctomycetales	Planctomycetaceae	Singulisphaera		3.71337	Corn	3.35627	1.62e-05
Bacteria	Planctomycetes	Planctomycetacia	Planctomycetales	Planctomycetaceae	Gemmata	unculturedbacterium	3.90083	Corn	3.24808	0.00011048
Bacteria	Planctomycetes	Planctomycetacia	Planctomycetales	Planctomycetaceae	Singulisphaera	unculturedSingulisphaerasp_	3.38925	Corn	3.0395	6.65e-06
Bacteria	Planctomycetes	Planctomycetacia	Planctomycetales	Planctomycetaceae	Schlesneria		3.4158	Corn	3.03425	0.000178047
Bacteria	Planctomycetes	Planctomycetacia	Planctomycetales	Planctomycetaceae	Schlesneria	unculturedPlanctomycessp_	3.36602	Corn	3.00126	0.000108847
Bacteria	Planctomycetes	Planctomycetacia	Planctomycetales	Planctomycetaceae	Singulisphaera	unculturedbacterium	3.33648	Corn	2.97785	0.00112558
Bacteria	Planctomycetes	Planctomycetacia	Planctomycetales	Planctomycetaceae	Pirellula		3.39092	Corn	2.97396	3.16e-05
Bacteria	Planctomycetes	Planctomycetacia	Planctomycetales	Planctomycetaceae	Pirellula	unculturedbacterium	3.35588	Corn	2.94625	3.6e-05
Bacteria	Planctomycetes	Planctomycetacia	Planctomycetales	Planctomycetaceae	uncultured	unculturedPlanctomycetaceaebacterium	2.871	Corn	2.46719	0.00347912
Bacteria	Planctomycetes	Planctomycetacia	Planctomycetales	Planctomycetaceae	uncultured	unculturedsoilbacterium	2.62272	Corn	2.44283	0.000178018
Bacteria	Planctomycetes	Planctomycetacia	Planctomycetales	Planctomycetaceae	Pir4lineage	PlanctomycetaceaebacteriumLX124	2.33013	Corn	2.3181	0.00659395
Bacteria	Planctomycetes	Planctomycetacia	Planctomycetales	Planctomycetaceae	uncultured	unculturedplanctomycete	2.53241	Corn	2.26815	0.00127776
Bacteria	Planctomycetes	Planctomycetacia	Planctomycetales	Planctomycetaceae	Pirellula	unculturedPlanctomycetaceaebacterium	2.1703	Corn	2.24419	3.84e-05
Bacteria	Planctomycetes	Planctomycetacia	Planctomycetales				4.6148	Corn	4.12208	7.11e-07
Bacteria	Planctomycetes	Planctomycetacia					4.6148	Corn	4.12208	7.11e-07
Bacteria	Planctomycetes						4.72615	Corn	4.12484	1.09e-05
Bacteria	Proteobacteria	Alphaproteobacteria	Caulobacterales	Caulobacteraceae	Phenylobacterium		3.83012	Corn	3.32625	5.97e-05
Bacteria	Proteobacteria	Alphaproteobacteria	Caulobacterales	Caulobacteraceae	Phenylobacterium	unculturedbacterium	3.80336	Corn	3.29755	8.66e-05
Bacteria	Proteobacteria	Alphaproteobacteria	Caulobacterales	Hyphomonadaceae			3.11268	Corn	2.66207	0.00661151
Bacteria	Proteobacteria	Alphaproteobacteria	Caulobacterales	Hyphomonadaceae	Woodsholea		2.94189	Corn	2.46752	0.0154172
Bacteria	Proteobacteria	Alphaproteobacteria	Caulobacterales	Hyphomonadaceae	Woodsholea	unculturedbacterium	2.82567	Corn	2.3291	0.0130827
Bacteria	Proteobacteria	Alphaproteobacteria	Caulobacterales				4.06235	Corn	3.35777	0.00015822
Bacteria	Proteobacteria	Alphaproteobacteria	Rhizobiales	A0839	unculturedbacterium		2.7361	Corn	2.35886	0.00858923
Bacteria	Proteobacteria	Alphaproteobacteria	Rhizobiales	A0839			2.7361	Corn	2.35886	0.00858923
Bacteria	Proteobacteria	Alphaproteobacteria	Rhizobiales	BCf3_20	unculturedbacterium		2.66994	Corn	2.49504	0.00260874
Bacteria	Proteobacteria	Alphaproteobacteria	Rhizobiales	BCf3_20			2.66994	Corn	2.49504	0.00260874
Bacteria	Proteobacteria	Alphaproteobacteria	Rhizobiales	Beijerinckiaceae	uncultured	unculturedproteobacterium	1.36992	Corn	2.94793	0.0254766
Bacteria	Proteobacteria	Alphaproteobacteria	Rhizobiales	Beijerinckiaceae			2.81279	Corn	2.51837	0.00296788
Bacteria	Proteobacteria	Alphaproteobacteria	Rhizobiales	Beijerinckiaceae	uncultured		2.81097	Corn	2.51662	0.00326645
Bacteria	Proteobacteria	Alphaproteobacteria	Rhizobiales	Beijerinckiaceae	uncultured	unculturedbacterium	2.79495	Corn	2.50172	0.00433366
Bacteria	Proteobacteria	Alphaproteobacteria	Rhizobiales	Bradyrhizobiaceae			4.77315	Corn	4.11047	2.7e-06
Bacteria	Proteobacteria	Alphaproteobacteria	Rhizobiales	Bradyrhizobiaceae	Bradyrhizobium		4.72513	Corn	4.10714	4.14e-06
Bacteria	Proteobacteria	Alphaproteobacteria	Rhizobiales	Bradyrhizobiaceae	Bradyrhizobium	unculturedBradyrhizobiumsp_	4.72496	Corn	4.107	4.14e-06
Bacteria	Proteobacteria	Alphaproteobacteria	Rhizobiales	Bradyrhizobiaceae	Tardiphaga	BradyrhizobiaceaebacteriumVP55	3.08562	Corn	2.72298	1.25e-05
Bacteria	Proteobacteria	Alphaproteobacteria	Rhizobiales	Bradyrhizobiaceae	Tardiphaga		3.08562	Corn	2.72298	1.25e-05
Bacteria	Proteobacteria	Alphaproteobacteria	Rhizobiales	Bradyrhizobiaceae	uncultured		3.14085	Corn	2.62085	0.00143499
Bacteria	Proteobacteria	Alphaproteobacteria	Rhizobiales	Bradyrhizobiaceae	uncultured	unculturedbacterium	3.12169	Corn	2.61272	0.00129524
Bacteria	Proteobacteria	Alphaproteobacteria	Rhizobiales	Hyphomicrobiaceae	Rhodoplanes		3.69311	Corn	3.27209	5.97e-05
Bacteria	Proteobacteria	Alphaproteobacteria	Rhizobiales	Hyphomicrobiaceae	Rhodoplanes	unculturedbacterium	3.68176	Corn	3.26081	6.77e-05
Bacteria	Proteobacteria	Alphaproteobacteria	Rhizobiales	Phyllobacteriaceae	Aminobacter	unculturedalphaproteobacterium	4.10271	Corn	3.5983	0.00260874
Bacteria	Proteobacteria	Alphaproteobacteria	Rhizobiales	Phyllobacteriaceae	Aminobacter		4.10271	Corn	3.5983	0.00260874
Bacteria	Proteobacteria	Alphaproteobacteria	Rhizobiales	Phyllobacteriaceae	Mesorhizobium	unculturedbacterium	1.80396	Corn	2.24571	0.00684611
Bacteria	Proteobacteria	Alphaproteobacteria	Rhizobiales	RhizobialesIncertaeSedis			3.88425	Corn	3.42378	3.11e-06
Bacteria	Proteobacteria	Alphaproteobacteria	Rhizobiales	RhizobialesIncertaeSedis	Rhizomicrobium		3.63915	Corn	3.16183	0.00347912
Bacteria	Proteobacteria	Alphaproteobacteria	Rhizobiales	RhizobialesIncertaeSedis	Rhizomicrobium	unculturedbacterium	3.62141	Corn	3.14405	0.00287383
Bacteria	Proteobacteria	Alphaproteobacteria	Rhizobiales	RhizobialesIncertaeSedis	Bauldia	unculturedbacterium	1.96834	Corn	2.73493	3.84e-05
Bacteria	Proteobacteria	Alphaproteobacteria	Rhizobiales	RhizobialesIncertaeSedis	Bauldia		2.06556	Corn	2.62281	5.36e-05
Bacteria	Proteobacteria	Alphaproteobacteria	Rhizobiales	uncultured			2.84149	Corn	2.55606	0.000109661
Bacteria	Proteobacteria	Alphaproteobacteria	Rhizobiales	uncultured	unculturedbacterium		2.84149	Corn	2.55606	0.000109661
Bacteria	Proteobacteria	Alphaproteobacteria	Rhizobiales	Xanthobacteraceae			3.70541	Corn	3.07539	0.00011048
Bacteria	Proteobacteria	Alphaproteobacteria	Rhizobiales	Xanthobacteraceae	Variibacter		3.49123	Corn	3.00766	2.44e-05
Bacteria	Proteobacteria	Alphaproteobacteria	Rhizobiales	Xanthobacteraceae	Variibacter	unculturedbacterium	3.44817	Corn	2.97432	1.64e-05
Bacteria	Proteobacteria	Alphaproteobacteria	Rhizobiales	Xanthobacteraceae	Pseudolabrys		2.94097	Corn	2.61093	0.00234384
Bacteria	Proteobacteria	Alphaproteobacteria	Rhizobiales	Xanthobacteraceae	Pseudolabrys	unculturedbacterium	2.77274	Corn	2.46411	0.00133873
Bacteria	Proteobacteria	Alphaproteobacteria	Rhizobiales	Xanthobacteraceae	Pseudolabrys	unculturedBradyrhizobiaceaebacterium	2.04861	Corn	2.28827	0.00544287
Bacteria	Proteobacteria	Alphaproteobacteria	Rhizobiales	Xanthobacteraceae	Pseudolabrys	unculturedraperhizospherebacteriumwr0197	2.22658	Corn	2.2145	0.000561812
Bacteria	Proteobacteria	Alphaproteobacteria	Rhizobiales				5.21341	Corn	4.60034	5.49e-06
Bacteria	Proteobacteria	Alphaproteobacteria	Rhodospirillales	I_10			2.48703	Corn	2.3361	0.000605216
Bacteria	Proteobacteria	Alphaproteobacteria	Rhodospirillales	I_10	unculturedbacterium		2.48703	Corn	2.3361	0.000605216
Bacteria	Proteobacteria	Alphaproteobacteria	Rhodospirillales	Rhodospirillaceae	Dongia	Azospirillumsp_T2_YC6788	4.34888	Corn	3.99729	1.74e-06
Bacteria	Proteobacteria	Alphaproteobacteria	Rhodospirillales	Rhodospirillaceae	Defluviicoccus		2.39603	Corn	2.34517	0.000796463
Bacteria	Proteobacteria	Alphaproteobacteria	Rhodospirillales	Rhodospirillaceae	Defluviicoccus	unculturedproteobacterium	2.39603	Corn	2.34042	0.000735274
Bacteria	Proteobacteria	Alphaproteobacteria	Rhodospirillales	RhodospirillalesIncertaeSedis			3.50446	Corn	3.13463	1.3e-06
Bacteria	Proteobacteria	Alphaproteobacteria	Rhodospirillales	RhodospirillalesIncertaeSedis	Reyranella		3.50232	Corn	3.13354	1.3e-06
Bacteria	Proteobacteria	Alphaproteobacteria	Rhodospirillales	RhodospirillalesIncertaeSedis	Reyranella	unculturedbacterium	3.45193	Corn	3.09045	1.5e-06
Bacteria	Proteobacteria	Alphaproteobacteria	Rhodospirillales	RhodospirillalesIncertaeSedis	Reyranella	unculturedproteobacterium	2.54196	Corn	2.2704	0.0106905
Bacteria	Proteobacteria	Alphaproteobacteria	Rickettsiales	Holosporaceae	uncultured	unculturedbacterium	3.18571	Corn	2.88298	0.00138574
Bacteria	Proteobacteria	Alphaproteobacteria	Rickettsiales	Holosporaceae	uncultured		3.18734	Corn	2.88114	0.00246567
Bacteria	Proteobacteria	Alphaproteobacteria	Rickettsiales	Holosporaceae			3.18734	Corn	2.88114	0.00246567
Bacteria	Proteobacteria	Alphaproteobacteria	Sphingomonadales	Sphingomonadaceae			4.24479	Corn	3.74793	0.00116814
Bacteria	Proteobacteria	Alphaproteobacteria	Sphingomonadales	Sphingomonadaceae	Sphingomonas		4.20957	Corn	3.71716	0.00662169
Bacteria	Proteobacteria	Alphaproteobacteria	Sphingomonadales	Sphingomonadaceae	Sphingomonas	unculturedbacterium	4.02696	Corn	3.47724	0.0168191
Bacteria	Proteobacteria	Alphaproteobacteria	Sphingomonadales	Sphingomonadaceae	Sphingomonas	unculturedSphingomonadalesbacterium	3.68624	Corn	3.35998	0.000493436
Bacteria	Proteobacteria	Alphaproteobacteria	Sphingomonadales	Sphingomonadaceae	Sphingobium	unculturedSphingomonadalesbacterium	2.25852	Corn	2.73813	0.00204494
Bacteria	Proteobacteria	Alphaproteobacteria	Sphingomonadales				4.30627	Corn	3.82492	0.000496459
Bacteria	Proteobacteria	Alphaproteobacteria					5.39802	Corn	4.77116	3.11e-06
Bacteria	Proteobacteria	Betaproteobacteria	oca12	unculturedbacterium			2.75114	Corn	2.4529	8.62e-05
Bacteria	Proteobacteria	Betaproteobacteria	oca12				2.75114	Corn	2.4529	8.62e-05
Bacteria	Proteobacteria	Deltaproteobacteria	GR_WP33_30	unculturedbacterium			2.69455	Corn	2.44031	7.67e-06
Bacteria	Proteobacteria	Deltaproteobacteria	GR_WP33_30	unculturedGemmatimonadetesbacterium			1.42143	Corn	3.21447	0.00587957
Bacteria	Proteobacteria	Deltaproteobacteria	GR_WP33_30				2.92233	Corn	2.60196	8.17e-06
Bacteria	Proteobacteria	Deltaproteobacteria	Myxococcales	Cystobacteraceae	Anaeromyxobacter		2.91694	Corn	2.65234	0.00767115
Bacteria	Proteobacteria	Deltaproteobacteria	Myxococcales	Cystobacteraceae			2.91694	Corn	2.64917	0.0115735
Bacteria	Proteobacteria	Deltaproteobacteria	Myxococcales	Cystobacteraceae	Anaeromyxobacter	unculturedbacterium	2.7755	Corn	2.5984	0.00627858
Bacteria	Proteobacteria	Deltaproteobacteria	Myxococcales	Haliangiaceae	Haliangium	unculturedproteobacterium	2.99488	Corn	2.6739	0.00571986
Bacteria	Proteobacteria	Deltaproteobacteria	Myxococcales	Nannocystaceae			3.45581	Corn	2.92923	0.00213412
Bacteria	Proteobacteria	Deltaproteobacteria	Myxococcales	Nannocystaceae	Nannocystis		3.45203	Corn	2.92768	0.00193239
Bacteria	Proteobacteria	Deltaproteobacteria	Myxococcales	uncultured	unculturedbacterium		2.17636	Corn	2.3802	0.00093438
Bacteria	Proteobacteria	Deltaproteobacteria	Myxococcales	uncultured			2.22533	Corn	2.25697	0.0153408
Bacteria	Proteobacteria	Deltaproteobacteria	Oligoflexales	Oligoflexaceae	unculturedorganism		1.92337	Corn	2.47446	0.000110632
Bacteria	Proteobacteria	Deltaproteobacteria	SAR324clade_MarinegroupB_	unculturedbacterium			2.5248	Corn	2.35447	0.0140485
Bacteria	Proteobacteria	Deltaproteobacteria	SAR324clade_MarinegroupB_				2.5248	Corn	2.35447	0.0140485
Bacteria	Proteobacteria	Deltaproteobacteria	Syntrophobacterales				1.97655	Corn	2.257	0.00310746
Bacteria	Proteobacteria	Gammaproteobacteria	Legionellales	Coxiellaceae	Aquicella		3.69683	Corn	3.28638	2.44e-05
Bacteria	Proteobacteria	Gammaproteobacteria	Legionellales	Coxiellaceae			3.82	Corn	3.23047	0.000200193
Bacteria	Proteobacteria	Gammaproteobacteria	Legionellales	Coxiellaceae	Aquicella	unculturedbacterium	3.54288	Corn	3.15008	1.64e-05
Bacteria	Proteobacteria	Gammaproteobacteria	Legionellales	Coxiellaceae	Coxiella	unculturedCoxiellaceaebacterium	1.77646	Corn	2.86055	0.00235492
Bacteria	Proteobacteria	Gammaproteobacteria	Legionellales	Coxiellaceae	Coxiella	unculturedgammaproteobacterium	2.02864	Corn	2.54077	0.000505062
Bacteria	Proteobacteria	Gammaproteobacteria	Legionellales	Coxiellaceae	uncultured	unculturedgammaproteobacterium	2.37262	Corn	2.364	0.0108654
Bacteria	Proteobacteria	Gammaproteobacteria	Legionellales	Coxiellaceae	uncultured		2.63909	Corn	2.2831	0.00128166
Bacteria	Proteobacteria	Gammaproteobacteria	Legionellales				3.95416	Corn	3.33	0.000766537
Bacteria	Proteobacteria	Gammaproteobacteria	Thiotrichales				1.91135	Corn	2.49066	0.00180455
Bacteria	Proteobacteria	Gammaproteobacteria	Xanthomonadales	Xanthomonadaceae	Dokdonella	unculturedbacterium	4.37466	Corn	3.94377	0.00287383
Bacteria	Proteobacteria	Gammaproteobacteria	Xanthomonadales	Xanthomonadaceae	Dokdonella		4.37466	Corn	3.94363	0.00287383
Bacteria	Proteobacteria	Gammaproteobacteria	Xanthomonadales	Xanthomonadaceae	Dyella	unculturedbacterium	2.63167	Corn	2.37447	0.000128875
Bacteria	Proteobacteria	Gammaproteobacteria	Xanthomonadales	XanthomonadalesIncertaeSedis	Acidibacter	unculturedbacterium	4.11198	Corn	3.38022	0.0121178
Bacteria	Proteobacteria	Gammaproteobacteria	Xanthomonadales	XanthomonadalesIncertaeSedis	Acidibacter		4.11258	Corn	3.37858	0.0121178
Bacteria	Proteobacteria	Gammaproteobacteria	Xanthomonadales	XanthomonadalesIncertaeSedis	Steroidobacter	Pseudomonassp_VM15C	3.6133	Corn	3.19469	0.00723607
Bacteria	Proteobacteria	Gammaproteobacteria	Xanthomonadales				5.01852	Corn	4.36418	1.25e-05
Bacteria	Proteobacteria	Gammaproteobacteria					5.09619	Corn	4.44946	1.09e-05
Bacteria	SHA_109	unculturedbacterium					1.89514	Corn	2.57422	0.000224249
Bacteria	SHA_109						2.02517	Corn	2.75905	7.52e-05
Bacteria	Verrucomicrobia	OPB35soilgroup	unculturedProsthecobactersp_				2.09306	Corn	2.46105	0.00176563
Bacteria	Verrucomicrobia	OPB35soilgroup	unculturedsubdivision3bacterium				2.58287	Corn	2.32408	0.00430285
Bacteria	Verrucomicrobia	OPB35soilgroup					3.391	Corn	2.72401	0.00105266
Bacteria	Verrucomicrobia	Opitutae	Opitutales	Opitutaceae	Opitutus	unculturedsoilbacterium	2.16331	Corn	2.38061	0.00138637
Bacteria	Verrucomicrobia	Spartobacteria	Chthoniobacterales	DA101soilgroup	unculturedbacterium		3.7105	Corn	3.23996	0.000688501
Bacteria	Verrucomicrobia	Spartobacteria	Chthoniobacterales				4.5652	Corn	3.97183	0.000397575
Bacteria	Verrucomicrobia	Spartobacteria					4.5652	Corn	3.97183	0.000397575
